# Supplementary material for: The Furvela tent-trap Mk 1.1 for the collection of outdoor biting mosquitoes
Source: PeerJ. 2017 Nov 15;5:e3848. doi: 10.7717/peerj.3848 (PMC5694212; doi:10.7717/peerj.3848)
Supplement: Supplemental Information 3 [file peerj-05-3848-s003.xls]

## Sheet: Mosquito Data
	Date	House	Room	Smoky	Net Type	name	collection	location	Live	Dead	Ag unfed	Ag part fed	Ag fed	Ag semi-gravid	Ag gravid	Total Ag females	Ag males	Af unfed	Af part fed	Af fed	Af semi-gravid	Af gravid	Af males	An zeimanni	Ms sp	Cq sp	Cx sp	Large Cx	Total An. Gambiae Female	Total An. Funestus Female	Total Other	Total Female
	2014-05-26	1	1				L				25	0	0	0	0		0	0	0	0	0	0	0	2	0	11	2	0	25	0	15	40
	2014-05-26	2	1				L				22	0	0	0	0		1	0	0	0	0	0	0	0	0	5	0	0	22	0	5	27
	2014-05-26	3	1				L				0	0	0	0	0		0	1	0	0	0	0	0	0	1	1	1	0	0	1	3	4
	2014-05-26	4	1				L				31	0	0	0	0		0	0	0	0	0	0	0	0	1	10	0	0	31	0	11	42
	2014-05-26	5	1				L				32	0	0	0	0		0	0	0	0	0	0	0	1	0	3	0	0	32	0	4	36
	2014-05-26	6	1				L				9	0	0	0	0		0	0	0	0	0	0	0	0	0	0	0	0	9	0	0	9
	2014-05-26	7	1				L				6	0	0	0	0		1	0	0	0	0	0	0	3	0	0	0	0	6	0	3	9
	2014-05-26	8	1				L				14	0	0	0	0		0	0	0	0	0	0	0	1	9	12	17	0	14	0	39	53
	2014-05-26	9	1				L				0	0	0	0	0		0	0	0	0	0	0	0	0	0	1	4	0	0	0	5	5
	2014-05-26	10	1				L				7	0	0	0	0		0	0	0	0	0	0	0	0	0	0	0	0	7	0	0	7
	2014-05-26	11	1				L				19	0	0	0	0		0	0	0	0	0	0	0	0	0	0	3	0	19	0	3	22
	2014-05-26	12	1				L				43	0	0	0	0		0	0	0	0	0	0	0	0	0	0	3	0	43	0	3	46
	2014-05-26	13	1				L				15	0	0	0	0		0	0	0	0	0	0	0	0	0	1	4	0	15	0	5	20
	2014-05-26	14	1				L				55	0	0	0	0		0	0	0	0	0	0	0	0	0	0	0	0	55	0	0	55
	2014-05-27	1	1				L				25	0	0	0	0		0	4	0	0	0	0	0	2	1	4	4	0	25	4	11	40
	2014-05-27	2	1				L				4	0	0	0	0		0	0	0	0	0	0	0	1	0	2	1	0	4	0	4	8
	2014-05-27	3	1				L				2	0	0	0	0		2	0	0	0	0	0	0	0	0	0	3	0	2	0	3	5
	2014-05-27	4	1				L				37	0	0	0	0		0	1	0	0	0	0	0	0	2	5	1	0	37	1	8	46
	2014-05-27	5	1				L				13	0	0	0	0		4	0	0	0	0	0	0	0	0	7	3	0	13	0	10	23
	2014-05-27	6	1				L				13	0	0	0	0		0	1	0	0	0	0	0	0	1	6	0	0	13	1	7	21
	2014-05-27	7	1				L				9	0	0	0	0		1	0	0	0	0	0	0	0	1	2	1	0	9	0	4	13
	2014-05-27	8	1				L				0	0	0	0	0		0	0	0	0	0	0	0	0	0	0	0	0	0	0	0	0
	2014-05-27	9	1				L				7	0	0	0	0		0	0	0	0	0	0	0	0	1	6	4	0	7	0	11	18
	2014-05-27	10	1				L				12	0	0	0	0		0	0	0	0	0	0	1	0	0	3	0	0	12	0	3	15
	2014-05-27	11	1				L				21	0	0	0	0		0	0	0	0	0	0	0	0	0	0	1	0	21	0	1	22
	2014-05-27	12	1				L				1	0	0	0	0		0	0	0	0	0	0	0	0	2	0	3	0	1	0	5	6
	2014-05-27	13	1				L				2	0	0	0	0		0	0	0	0	0	0	0	0	2	0	1	0	2	0	3	5
	2014-05-27	14	1				L				50	0	0	0	0		0	0	0	0	0	0	0	0	1	4	4	0	50	0	9	59
	2014-05-29	1				DC	T				33	0	0	0	0		0	2	0	0	0	0	0	0	0	1	2	0	33	2	3	38
	2014-05-29	1	1				L				28	0	3	0	0		1	4	0	0	0	0	0	0	5	7	11	0	31	4	23	58
	2014-05-29	2	1				L				17	0	0	0	0		0	0	0	0	0	0	0	0	0	1	1	0	17	0	2	19
	2014-06-02	1	1				L				14	0	0	0	0		0	1	0	0	0	0	0	0	2	1	1	0	14	1	4	19
	2014-06-02	1				DC	T				9	0	0	0	0		0	0	0	0	0	0	0	0	1	1	1	0	9	0	3	12
	2014-06-03	1	1				L				27	0	0	0	0		1	5	0	0	0	0	0	1	7	21	21	0	27	5	50	82
	2014-06-03	1				DC	T				14	0	0	0	0		0	3	0	0	0	0	0	3	0	4	8	0	14	3	15	32
	2014-06-03	14	1				L				18	0	0	0	0		0	1	0	0	0	0	0	0	0	2	0	0	18	1	2	21
	2014-06-04	1	1				L				14	0	0	0	0		0	1	0	0	0	0	0	0	7	11	1	0	14	1	19	34
	2014-06-05	4	1				V1	R			2	0	0	0	0	2	4	1	0	0	0	0	0	0	0	0	0	0	2	1	0	3
	2014-06-05	1	1				A1	R			1	0	0	0	0		0	0	0	0	0	0	0	0	0	0	0	0	1	0	0	1
	2014-06-05	4	1				A1	R			1	0	0	0	0		2	0	0	0	0	0	0	0	0	0	0	0	1	0	0	1
	2014-06-05	1	1				A1	W			3	0	0	0	0		6	2	0	0	0	0	0	0	0	0	0	0	3	2	0	5
	2014-06-05	7	1				V1	W			0	0	9	0	0		35	0	0	1	0	0	3	0	0	0	0	0	9	1	0	10
	2014-06-05	7	1				V1	R			0	0	1	0	0		4	0	0	0	0	0	0	0	0	0	0	0	1	0	0	1
	2014-06-05	7	1				A1	W			0	0	10	0	0		28	0	0	0	0	0	0	0	0	0	0	0	10	0	0	10
	2014-06-09	1				YK	T				21	2	3	0	0		0	1	0	0	0	0	0	0	6	3	0	0	26	1	9	36
	2014-06-09	1	1				L				9	0	0	0	0		0	2	0	0	0	0	0	0	4	17	2	0	9	2	23	34
	2014-06-09	5	1				L				17	0	0	0	0		0	4	0	0	0	0	0	0	0	0	1	0	17	4	1	22
	2014-06-09	7	1			DC	A1	W			0	1	1	0	0		6	0	0	0	0	0	0	0	0	0	0	0	2	0	0	2
	2014-06-09	7	1			KZ	V2	W			1	0	3	0	0		7	0	0	1	0	0	0	0	0	0	3	0	4	1	3	8
	2014-06-09	7	1			KZ	V2	R			1	0	0	0	0		1	0	0	0	0	0	0	0	0	0	0	0	1	0	0	1
	2014-06-09	8	1			JC	A1	W			0	0	1	0	1		0	0	0	0	0	0	0	0	0	0	0	0	2	0	0	2
	2014-06-09	8	1			JC	A1	R			1	0	3	2	2		0	0	0	0	0	0	0	0	0	0	0	0	8	0	0	8
	2014-06-09	8	1			KZ	V2	W			2	0	6	1	0		1	0	0	0	0	0	0	0	0	0	0	0	9	0	0	9
	2014-06-09	8	1			KZ	V2	R			3	0	12	0	0		2	0	0	0	0	1	0	0	0	0	0	0	15	1	0	16
	2014-06-09	15	1			JC	A1	W			1	0	4	1	1		0	0	0	1	0	0	0	0	0	0	0	0	7	1	0	8
	2014-06-09	15	1			KZ	V2	W			0	2	0	1	1		0	0	0	3	0	0	0	0	0	0	0	0	4	3	0	7
	2014-06-09	T15				DC	T				1	0	0	0	0		0	1	0	0	0	0	0	0	66	0	13	0	1	1	79	81
	2014-06-10	1				Yk	T				17	1	0	0	0		0	7	0	0	0	0	0	0	3	8	5	1	18	7	17	42
	2014-06-10	1					L				23	0	0	0	0		0	2	0	0	0	0	0	0	0	0	1	0	23	2	1	26
	2014-06-10	T15				DC	T				2	0	0	0	0		0	0	0	0	0	0	0	1	75	1	2	4	2	0	83	85
	2014-06-11	1				Yk	T				24	1	0	0	0		0	3	0	0	0	0	0	0	3	0	2	0	25	3	5	33
	2014-06-11	1					L				13	0	0	0	0		0	3	0	0	0	0	0	0	0	3	0	0	13	3	3	19
	2014-06-11	4	1			KZ	V2	W			0	0	0	0	0		0	0	0	0	0	0	0	0	0	0	0	0	0	0	0	0
	2014-06-11	4	1			JC	A2	R			0	0	0	0	0		0	0	0	0	0	0	0	0	0	0	0	0	0	0	0	0
	2014-06-11	7	1			KZ	V1	R			0	0	0	0	0		0	0	0	0	0	0	0	0	0	0	0	0	0	0	0	0
	2014-06-11	7	1			JC	A2	R			0	0	0	0	0		0	0	0	0	0	0	0	0	0	0	0	0	0	0	0	0
	2014-06-11	7	1			KZ	V2	W			2	0	0	0	0		1	0	0	0	0	0	0	0	0	0	0	0	2	0	0	2
	2014-06-11	7	1			JC	A1	W			0	0	0	0	0		4	0	0	0	0	0	0	0	0	0	0	0	0	0	0	0
	2014-06-11	8	1			JC	A1	W			0	0	0	0	0		0	0	0	0	0	0	0	0	0	0	0	0	0	0	0	0
	2014-06-11	8	1			DC	V2	R			2	0	5	5	0		4	0	0	0	0	0	0	0	0	0	0	0	12	0	0	12
	2014-06-11	8	1			KZ	V1	W			0	3	4	1	1		0	0	0	3	0	0	0	0	0	0	0	0	9	3	0	12
	2014-06-11	8	2			KZ	V2	W			0	0	2	0	0		2	0	0	2	0	0	0	0	1	0	0	0	2	2	1	5
	2014-06-11	8	2			KZ	V1	R			2	0	1	0	0		1	0	0	0	0	0	0	0	0	0	0	0	3	0	0	3
	2014-06-11	8	1			JC	A1	R			0	0	0	0	0		0	0	0	0	0	0	0	0	0	0	0	0	0	0	0	0
	2014-06-11	8	1			JC	A2	W			0	0	0	0	0		0	0	0	0	0	0	0	0	0	0	0	0	0	0	0	0
	2014-06-11	9	1			KZ	V1	W			0	0	0	0	0		0	0	0	0	0	0	0	0	0	0	0	0	0	0	0	0
	2014-06-11	9	1			JC	A1	R			0	0	0	0	0		0	0	0	0	0	0	0	0	0	0	0	0	0	0	0	0
	2014-06-11	9	1			KZ	V2	R			0	0	0	0	0		0	0	0	0	0	0	0	0	0	0	0	0	0	0	0	0
	2014-06-11	9	1			JC	A2	W			0	0	0	0	0		0	0	0	0	0	0	0	0	0	0	0	0	0	0	0	0
	2014-06-11	15	1			KZ	V1	R			0	0	0	0	0		0	0	0	0	0	0	0	0	0	0	0	0	0	0	0	0
	2014-06-11	15	1			KZ	A2	R			0	0	0	0	0		0	0	0	0	0	0	0	0	0	0	0	0	0	0	0	0
	2014-06-11	15	1			JC	A1	W			3	0	3	0	0		0	0	0	0	0	0	0	0	0	0	0	0	6	0	0	6
	2014-06-11	15	1			JC	V2	W			1	1	2	0	1		3	1	0	0	0	1	0	0	0	0	0	0	5	2	0	7
	2014-06-11	T16				DC	T				0	0	0	0	0		0	0	0	0	0	0	0	2	39	5	5	2	0	0	53	53
	2014-06-12	1					L				17	0	0	0	0		0	3	0	2	0	0	0	0	2	5	3	0	17	5	10	32
	2014-06-12	1				Yk	T				2	0	0	0	0		0	2	0	0	0	0	0	0	2	2	0	0	2	2	4	8
	2014-06-12	T17				DC	T				3	0	0	0	0		0	1	0	0	0	0	0	2	44	7	0	0	3	1	53	57
	2014-06-13	7	1			JC	A1	W			0	0	0	0	0		2	0	0	0	0	0	0	0	0	0	0	0	0	0	0	0
	2014-06-13	7	1			KZ	V1	R			0	0	0	0	1		5	0	0	0	0	0	0	0	0	0	1	0	1	0	1	2
	2014-06-13	7	1			KZ	V2	W			1	0	0	0	0		1	0	0	0	0	0	0	0	0	0	1	0	1	0	1	2
	2014-06-13	7	1			JC	A2	R			0	0	0	0	0		0	0	0	0	0	0	0	0	0	0	0	0	0	0	0	0
	2014-06-13	8	1			KZ	V2	R			0	0	4	0	3		2	0	0	1	0	1	0	0	0	0	0	0	7	2	0	9
	2014-06-13	8	2			KZ	V1	R			0	0	0	0	0		1	0	0	0	0	0	0	0	0	0	0	0	0	0	0	0
	2014-06-13	8	1			JC	A1	R			0	0	0	1	2		2	0	0	0	0	1	0	0	0	0	0	0	3	1	0	4
	2014-06-13	8	1			KZ	V1	W			0	0	2	0	1		0	0	0	2	0	1	0	0	1	0	2	0	3	3	3	9
	2014-06-13	8	1			JC	A2	W			0	0	0	0	0		0	0	0	0	0	0	0	0	0	0	0	0	0	0	0	0
	2014-06-13	8	2			JC	A2	R			0	0	0	0	0		0	0	0	0	0	0	0	0	0	0	0	0	0	0	0	0
	2014-06-13	15	1			KZ	V1	W			0	1	11	1	4		5	0	0	1	1	0	0	0	0	0	0	0	17	2	0	19
	2014-06-13	15	1			JC	A2	W			0	0	0	0	2		0	0	0	0	0	0	0	0	0	0	0	0	2	0	0	2
	2014-06-13	15	1			KZ	V2	R			0	1	1	3	1		0	0	0	0	0	0	0	0	0	0	0	0	6	0	0	6
	2014-06-13	15	1			JC	A1	R			0	2	3	0	0		4	0	0	0	0	0	0	0	0	0	0	0	5	0	0	5
	2014-06-17	1	1			KZ	V1	W			1	0	0	0	0		5	0	0	0	0	0	0	0	0	0	0	0	1	0	0	1
	2014-06-17	7	1			DC	A1	R			0	0	0	0	0		2	0	0	0	0	0	0	0	0	0	0	0	0	0	0	0
	2014-06-17	7	1			KZ	V1	W			1	0	2	0	1		15	0	0	0	0	0	0	0	2	0	0	0	4	0	2	6
	2014-06-17	7	1			DC	A2	W			0	0	0	0	0		2	0	0	0	0	0	0	0	0	0	0	0	0	0	0	0
	2014-06-17	7	1			KZ	V2	R			0	0	0	0	0		0	0	0	0	0	0	0	0	0	1	0	0	0	0	1	1
	2014-06-17	8	1			DC	A1	W			0	0	5	2	1		0	0	0	0	1	0	1	0	0	0	0	0	8	1	0	9
	2014-06-17	8	1			KZ	V1	R			0	1	15	1	15		3	0	0	3	2	2	0	0	0	0	0	0	32	7	0	39
	2014-06-17	8	1			DC	A2	R			0	0	2	4	3		0	0	0	0	1	0	0	0	0	0	0	0	9	1	0	10
	2014-06-17	8	1			KZ	V2	W			0	1	7	0	0		0	0	0	2	0	0	0	0	1	0	0	0	8	2	1	11
	2014-06-17	8	1			DC	V3	R			1	1	4	4	2		3	0	0	1	1	0	0	0	0	0	0	0	12	2	0	14
	2014-06-17	8	1			KZ	A3	W			0	0	0	0	0		0	0	0	0	0	0	0	0	1	0	0	0	0	0	1	1
	2014-06-17	8	1			DC	V4	R			0	0	1	4	0		0	0	0	0	0	0	0	0	0	0	0	0	5	0	0	5
	2014-06-17	8	1			DC	V5	R			1	0	1	1	3		3	0	0	1	0	0	0	0	0	0	0	0	6	1	0	7
	2014-06-17	8	2			KZ	A1	R			0	0	0	0	0		1	0	0	0	0	0	0	0	0	0	0	0	0	0	0	0
	2014-06-17	8	1			KZ	V6	R			0	0	2	2	9		1	0	0	0	0	0	0	0	0	0	0	0	13	0	0	13
	2014-06-17	8	2			DC	V2	R			0	0	2	0	0		2	0	0	0	0	0	0	0	0	0	0	0	2	0	0	2
	2014-06-17	8	1			DC	V1	R			0	0	0	0	0		0	0	0	0	0	0	0	0	0	0	0	0	0	0	0	0
	2014-06-17	16	1			DC	A1	W			0	0	0	0	0		0	0	0	0	0	0	0	0	0	0	0	0	0	0	0	0
	2014-06-17	16	1			KZ	V1	R			0	0	1	0	3		5	0	0	2	2	1	1	0	0	0	0	0	4	5	0	9
	2014-06-17	16	1			DC	A2	R			0	0	0	0	0		0	0	0	0	0	0	0	0	0	0	0	0	0	0	0	0
	2014-06-17	16	1			KZ	V2	W			1	0	0	0	0		1	0	0	0	0	0	0	0	0	0	0	0	1	0	0	1
	2014-06-19	1	1				L				21	0	0	0	0		0	2	0	0	0	0	0	4	9	8	20	0	21	2	41	64
	2014-06-19	7	1				L				1	0	0	0	0		0	0	0	0	0	0	0	0	0	2	6	0	1	0	8	9
	2014-06-19	8	1			dc	A1	R			0	0	2	5	1		0	0	0	0	0	1	0	0	0	0	0	0	8	1	0	9
	2014-06-19	8	1			kz	V1	W			0	0	0	0	0		0	0	0	0	0	0	0	0	0	0	0	0	0	0	0	0
	2014-06-19	8	1			kz	A2	W			0	0	1	0	0		0	0	0	0	0	0	0	0	0	0	0	0	1	0	0	1
	2014-06-19	8	1			dc	V2	R			0	0	1	1	7		6	0	0	0	0	1	0	0	0	0	0	0	9	1	0	10
	2014-06-19	8	1			dc	V3	R			0	0	0	0	0		0	0	0	0	0	0	0	0	0	0	0	0	0	0	0	0
	2014-06-19	8	1			kz	A2	W			0	0	0	0	0		0	0	0	0	0	0	0	0	0	0	0	0	0	0	0	0
	2014-06-19	8	1			kz	V4	R			0	0	0	0	1		0	0	0	0	0	0	0	0	0	0	0	0	1	0	0	1
	2014-06-19	8	1			dc	V5	R			0	0	0	0	1		0	0	0	0	0	0	0	0	0	0	0	0	1	0	0	1
	2014-06-19	8	2			kz	A1	R			0	0	3	0	2		0	0	0	0	0	0	0	0	0	0	0	0	5	0	0	5
	2014-06-19	8	2			yk	V1	W			0	0	4	1	2		1	0	0	1	0	0	0	0	2	0	0	0	7	1	2	10
	2014-06-19	8	2			kz	A2	W			0	0	0	1	0		0	0	0	0	0	0	0	0	0	0	0	0	1	0	0	1
	2014-06-19	8	2			yk	V2	R			0	0	3	1	2		3	0	0	0	1	0	0	0	0	0	0	0	6	1	0	7
	2014-06-19	8	1			dc	V6	R			0	0	0	0	0		0	0	0	0	0	0	0	0	0	0	0	0	0	0	0	0
	2014-06-19	8	1				L				0	0	1	0	0		0	0	0	0	0	0	0	0	1	1	0	0	1	0	2	3
	2014-06-19	13	1				L				21	0	0	0	0		0	2	0	0	0	0	0	0	0	3	10	0	21	2	13	36
	2014-06-19	14	1				L				16	0	0	0	0		0	0	0	0	0	0	0	0	1	1	1	0	16	0	3	19
	2014-06-19	15	1			jc	A1	R			0	0	0	1	0		0	0	0	0	0	0	0	0	0	0	0	0	1	0	0	1
	2014-06-19	15	1			kz	V1	W			0	0	10	4	3		4	0	0	0	1	0	0	0	0	0	0	0	17	1	0	18
	2014-06-19	15	2			dc	A1	W			0	0	0	6	1		0	0	0	0	1	0	0	0	0	0	0	0	7	1	0	8
	2014-06-19	15	2			jc	A2	W			0	0	1	0	0		0	0	0	0	0	0	0	0	0	0	0	0	1	0	0	1
	2014-06-19	15	1			kz	V2	R			0	0	0	0	0		0	0	0	0	0	0	0	0	0	0	0	0	0	0	0	0
	2014-06-19	15	2			jc	A1	R			0	0	0	0	1		1	0	0	0	0	0	0	0	0	0	0	0	1	0	0	1
	2014-06-19	15	2			kz	V1	W			0	0	0	0	0		0	0	0	0	0	0	0	0	0	0	0	0	0	0	0	0
	2014-06-19	15	2			dc	V1	R			0	0	1	1	1		0	0	0	0	0	0	0	0	0	0	0	0	3	0	0	3
	2014-06-19	15	1				L				0	0	0	0	0		0	0	0	0	0	0	0	0	0	9	7	0	0	0	16	16
	2014-06-23	1	1				L				9	0	1	0	0		0	2	0	0	0	0	0	3	1	11	2	0	10	2	17	29
	2014-06-23	7	1			kz	V1	R			0	0	0	1	3		5	0	0	0	0	0	0	0	0	0	0	0	4	0	0	4
	2014-06-23	7	1			jc	A1	W			1	1	3	0	0		2	0	0	0	0	0	1	0	0	0	0	0	5	0	0	5
	2014-06-23	7	1			jc	A2	R			0	0	2	0	0		6	0	0	0	0	0	0	0	0	0	0	0	2	0	0	2
	2014-06-23	7	1			kz	V2	W			0	1	0	0	1		1	0	0	1	0	0	0	0	0	0	0	0	2	1	0	3
	2014-06-23	7	1				L				1	0	0	0	0		0	0	0	0	0	0	0	0	0	7	1	0	1	0	8	9
	2014-06-23	8	1			kz	V1	W			1	0	3	0	0		2	0	0	0	1	0	0	0	0	0	0	0	4	1	0	5
	2014-06-23	8	1			jc	A1	R			1	0	8	2	0		4	0	0	1	0	0	0	0	0	0	0	0	11	1	0	12
	2014-06-23	8	1			dc	V2	R			0	0	11	1	2		2	0	0	0	0	2	0	0	0	0	0	0	14	2	0	16
	2014-06-23	8	1			yk	V3	R			0	0	0	0	0		1	0	0	0	1	0	0	0	0	0	0	0	0	1	0	1
	2014-06-23	8	1			jc	A2	W			0	0	1	0	1		0	0	0	0	0	1	0	0	0	0	0	0	2	1	0	3
	2014-06-23	8	2			jc	A1	W			1	0	4	0	1		2	0	0	1	0	0	0	0	0	0	0	0	6	1	0	7
	2014-06-23	8	1			dc	V4	R			0	1	0	1	2		3	0	0	0	1	0	0	0	0	0	0	0	4	1	0	5
	2014-06-23	8	2			jc	A1	R			0	0	0	0	0		0	0	0	0	0	0	0	0	0	0	0	0	0	0	0	0
	2014-06-23	8	1			kz	V5	R			0	0	0	0	2		2	0	0	0	0	0	0	0	0	0	0	0	2	0	0	2
	2014-06-23	8	2			jc	V1	W			0	0	1	2	1		2	0	0	0	0	0	0	0	0	0	0	0	4	0	0	4
	2014-06-23	8	2			kz	V2	R			0	0	0	0	2		1	0	0	0	0	0	0	0	0	0	0	0	2	0	0	2
	2014-06-23	8	1			dc	V6	R			0	0	0	0	0		0	0	0	0	0	0	0	0	0	0	0	0	0	0	0	0
	2014-06-23	8	1				L				8	0	0	0	0		0	0	0	0	0	0	0	0	0	0	0	0	8	0	0	8
	2014-06-23	13	1				L				8	0	0	0	0		0	2	0	0	0	0	0	0	1	11	1	0	8	2	13	23
	2014-06-23	14	1				L				9	0	0	0	0		0	0	0	0	0	0	0	0	0	0	0	0	9	0	0	9
	2014-06-23	15	1			dc	A1	W			0	0	1	0	3		1	0	0	0	0	0	0	0	0	0	0	0	4	0	0	4
	2014-06-23	15	1			jc	A1	R			0	2	0	1	0		0	0	0	0	0	0	0	0	0	0	0	0	3	0	0	3
	2014-06-23	15	1			kz	V1	R			0	0	1	0	0		2	0	0	0	0	0	0	0	0	0	0	0	1	0	0	1
	2014-06-23	15	2			dc	A1	W			1	2	1	7	4		1	0	0	0	0	0	0	0	0	0	0	0	15	0	0	15
	2014-06-23	15	2			dc	A1	R			0	0	0	2	1		0	0	0	0	0	0	0	0	0	0	0	0	3	0	0	3
	2014-06-23	15	1			kz	V2	W			0	0	5	0	0		2	0	0	0	0	0	0	0	0	0	0	0	5	0	0	5
	2014-06-23	15	1				L				2	0	0	0	0		0	0	0	0	0	0	0	0	0	3	0	0	2	0	3	5
	2014-06-25	7	1			jc	BOX	BOX			0	0	0	0	4		0	0	0	0	0	0	0	0	0	0	0	0	4	0	0	4
	2014-06-25	7	1			kz	V1	R			0	0	0	2	2		2	0	0	0	0	0	0	0	0	0	0	0	4	0	0	4
	2014-06-25	7	1			jc	A1	W			0	0	0	0	0		3	0	0	0	0	0	0	0	0	0	0	0	0	0	0	0
	2014-06-25	7	1			dc	V2	W			0	0	0	0	1		0	1	0	0	0	0	0	0	0	0	1	0	1	1	1	3
	2014-06-25	7	1			jc	A2	R			0	0	0	0	0		0	0	0	0	0	0	0	0	0	0	0	0	0	0	0	0
	2014-06-25	8	1			jc	A1	W			0	0	0	3	0		0	0	0	0	0	0	0	0	0	0	0	0	3	0	0	3
	2014-06-25	8	1			KZ	V1	R			1	1	3	3	2		4	0	0	0	1	0	0	0	0	0	0	0	10	1	0	11
	2014-06-25	8	1			dc	A2	R			0	0	1	0	0		0	0	0	0	0	0	0	0	0	0	0	0	1	0	0	1
	2014-06-25	8	1			jc	V2	W			1	0	3	0	1		0	0	0	0	0	0	0	0	1	0	0	0	5	0	1	6
	2014-06-25	8	1			kz	A3	R			0	0	0	1	0		0	0	0	0	0	0	0	0	0	0	0	0	1	0	0	1
	2014-06-25	8	1			dc	V4	R			0	0	0	2	0		0	0	0	0	1	0	0	0	0	0	0	0	2	1	0	3
	2014-06-25	8	1			kz	A3	W			0	0	1	0	0		0	0	0	0	0	0	0	0	0	0	0	0	1	0	0	1
	2014-06-25	8	1			jc	A5	R			0	0	0	0	0		0	0	0	0	0	0	0	0	0	0	0	0	0	0	0	0
	2014-06-25	8	1			kz	V4	W			0	0	1	0	0		1	0	0	0	0	0	0	0	0	0	1	0	1	0	1	2
	2014-06-25	8	2			dc	A1	R			0	0	0	1	4		3	0	0	0	0	2	0	0	0	0	0	0	5	2	0	7
	2014-06-25	8	1			dc	V6	R			0	0	0	1	0		0	0	0	0	0	0	0	0	0	0	0	0	1	0	0	1
	2014-06-25	18	1			jc	A1	W			0	0	0	1	0		0	0	0	0	0	0	0	0	0	0	0	0	1	0	0	1
	2014-06-26	1				YK	T				52	0	4	0	0		0	2	0	0	1	0	0	0	5	4	22	0	56	3	31	90
	2014-06-26	18				DC	T				1	0	0	0	0		0	0	0	0	0	0	0	0	10	16	0	0	1	0	26	27
	2014-06-27	7	1			jc	A1	R			0	0	0	0	1		0	0	0	0	0	0	0	0	0	0	0	0	1	0	0	1
	2014-06-27	7	1			KZ	V1	W			1	0	2	0	2		1	0	0	0	0	0	0	0	0	0	0	0	5	0	0	5
	2014-06-27	7	1			KZ	V2	R			0	0	0	0	0		0	0	0	0	0	0	0	0	0	0	0	0	0	0	0	0
	2014-06-27	7	1			jc	A2	W			0	2	1	0	1		4	0	0	0	0	1	0	0	0	0	0	0	4	1	0	5
	2014-06-27	7	1			JC	BOX	BOX			0	0	0	0	2		0	0	0	0	0	0	0	0	0	0	0	0	2	0	0	2
	2014-06-27	8	1			KZ	V1	R			2	0	9	0	3		3	0	0	0	0	0	0	0	0	0	0	0	14	0	0	14
	2014-06-27	8	1			jc	A1	W			0	0	4	1	0		0	0	0	1	0	0	0	0	0	0	0	0	5	1	0	6
	2014-06-27	8	1			jc	A1	R			0	0	1	0	0		1	0	0	0	0	0	0	0	0	0	0	0	1	0	0	1
	2014-06-27	8	1			DC	V2	W			0	0	6	0	0		0	0	0	0	0	0	0	0	0	0	0	0	6	0	0	6
	2014-06-27	8	1			DC	SPRAY				0	1	5	1	0		4	0	0	0	0	1	0	0	0	0	0	0	7	1	0	8
	2014-06-27	8	1			KZ	POST-SPRAY	R			0	0	0	0	0		0	0	0	0	0	0	0	0	0	0	0	0	0	0	0	0
	2014-06-27	15	1			jc	A1	W			1	0	1	0	2		2	0	0	0	0	1	0	0	0	0	0	0	4	1	0	5
	2014-06-27	15	1			KZ	V1	R			0	0	1	1	4		4	0	0	1	0	0	1	0	0	0	0	0	6	1	0	7
	2014-06-27	15	1			jc	A2	R			0	0	1	0	0		1	0	0	1	0	0	0	0	0	0	0	0	1	1	0	2
	2014-06-27	15	1			KZ	V2	W			1	0	1	0	0		1	0	0	1	0	0	1	0	0	0	0	0	2	1	0	3
	2014-06-30	1				YK	TL				12	0	0	0	2		0	0	0	0	0	0	0	0	0	2	2	0	14	0	4	18
	2014-06-30	1				YK	T				8	0	0	1	1		1	0	0	0	0	0	0	0	6	4	22	0	10	0	32	42
	2014-06-30	8				MR	T				6	0	0	0	0		0	0	0	0	0	0	0	0	0	1	1	0	6	0	2	8
	2014-06-30	8				MR	TL				0	0	0	0	0		0	0	0	0	0	0	0	0	1	0	0	0	0	0	1	1
	2014-06-30	14				DC	TL				0	0	0	0	0		0	0	0	0	0	0	0	0	0	0	0	0	0	0	0	0
	2014-06-30	14				DC	T				3	0	0	0	0		0	1	0	0	0	0	0	0	1	1	0	0	3	1	2	6
	2014-06-30	17				CL	T				1	0	0	0	0		0	0	0	0	0	0	0	0	7	0	3	0	1	0	10	11
	2014-06-30	17				CL	TL				0	0	0	0	0		0	0	0	0	0	0	0	1	6	21	0	0	0	0	28	28
	2014-07-01	1				YK	T				26	0	0	0	0		0	0	0	0	0	0	0	0	1	1	1	0	26	0	3	29
	2014-07-01	1				YK	TL				1	0	0	0	0		0	0	0	0	0	0	0	0	0	0	0	0	1	0	0	1
	2014-07-01	8				MR	TL				0	0	0	0	0		0	0	0	0	0	0	0	0	0	0	0	0	0	0	0	0
	2014-07-01	8				MR	T				0	0	0	0	0		0	0	0	0	0	0	0	0	0	0	0	0	0	0	0	0
	2014-07-01	8				MR	T				0	0	0	0	0		0	0	0	0	0	0	0	0	0	0	0	0	0	0	0	0
	2014-07-01	14				DC	TL				0	0	0	0	0		0	0	0	0	0	0	0	0	0	4	0	0	0	0	4	4
	2014-07-01	14				DC	T				1	0	0	0	0		0	0	0	0	0	0	0	0	0	2	1	0	1	0	3	4
	2014-07-01	17				CL	T				2	0	0	0	0		0	0	0	0	0	0	0	1	25	38	4	0	2	0	68	70
	2014-07-01	17				CL	TL				0	0	0	0	0		0	0	0	0	0	0	0	0	12	13	0	0	0	0	25	25
	2014-07-01	19				JC	T				3	0	0	0	0		1	2	0	0	0	0	0	1	1	4	1	0	3	2	7	12
	2014-07-01	19				JC	TL				0	0	0	0	0		0	0	0	0	0	0	0	1	0	0	0	0	0	0	1	1
	2014-07-02	1				YK	T				21	0	0	0	0		0	1	0	0	0	0	0	0	14	4	11	0	21	1	29	51
	2014-07-02	1				YK	TL				4	0	0	0	0		0	0	0	0	0	0	0	0	2	2	5	0	4	0	9	13
	2014-07-02	7	1	1		CL	A1	R			0	0	0	1	0		1	0	0	0	0	0	0	0	0	0	0	0	1	0	0	1
	2014-07-02	7	1	1		KZ	V2	R			0	1	0	0	0		1	0	0	0	0	0	0	0	0	0	0	0	1	0	0	1
	2014-07-02	7	1	1		JC	A1	W			0	5	6	1	0		0	0	0	4	0	0	0	0	0	0	0	0	12	4	0	16
	2014-07-02	7	1	1		CL	V2	W			0	1	1	2	0		1	0	0	0	0	0	0	0	0	0	0	0	4	0	0	4
	2014-07-02	8	1	0		KZ	V1	W			0	0	0	0	1		0	0	0	1	0	0	0	0	0	0	0	0	1	1	0	2
	2014-07-02	8	1	0		JC	A1	R			0	0	0	0	0		0	0	0	0	0	0	0	0	0	0	0	0	0	0	0	0
	2014-07-02	8	1	0		CL	V2	R			0	0	0	0	0		0	0	0	0	0	0	0	0	0	0	0	0	0	0	0	0
	2014-07-02	8	1	0		KZ	A2	W			0	0	0	0	0		0	0	0	0	0	0	0	0	0	0	0	0	0	0	0	0
	2014-07-02	21				CL	TL				0	0	0	0	0		0	0	0	0	0	0	0	1	6	4	0	0	0	0	11	11
	2014-07-02	21				CL	T				3	0	0	0	0		0	0	0	0	0	0	0	0	1	1	2	0	3	0	4	7
	2014-07-02	22				DC	TL				0	0	0	0	0		0	0	0	0	0	0	0	0	0	11	1	0	0	0	12	12
	2014-07-02	23				MR	T				24	0	0	0	0		0	4	0	0	0	0	0	1	2	23	23	0	24	4	49	77
	2014-07-02	23				MR	TL				4	0	0	0	0		0	0	0	0	0	0	0	0	5	12	11	0	4	0	28	32
	2014-07-02	0		0	0	CL	A	PIT	0	0	0	0	0	0	0		0	0	0	0	0	0	0	0	0	0	0	0	0	0	0	0
	2014-07-03	1				YK	T				14	0	0	0	0		0	0	0	0	0	0	0	0	1	2	14	0	14	0	17	31
	2014-07-03	1				YK	TL				4	0	0	0	0		0	0	0	0	0	0	0	0	3	5	15	0	4	0	23	27
	2014-07-03	1					L				11	0	0	0	0		1	1	0	0	0	0	0	1	0	16	2	0	11	1	19	31
	2014-07-03	2					L				12	0	0	0	0		0	0	0	0	0	0	0	0	0	3	4	0	12	0	7	19
	2014-07-03	21				CL	TL				0	0	0	0	0		0	0	0	0	0	0	0	1	0	2	0	0	0	0	3	3
	2014-07-03	21				CL	T				9	0	1	0	0		0	0	0	0	0	0	0	1	3	3	6	0	10	0	13	23
	2014-07-03	22				DC	TL				0	0	0	0	0		0	0	0	0	0	0	0	0	1	3	0	0	0	0	4	4
	2014-07-03	22				DC	T				10	0	0	0	0		0	0	0	0	0	0	0	0	3	21	2	0	10	0	26	36
	2014-07-03	23				MR	T				7	0	0	0	0		0	1	0	0	0	0	0	0	3	9	5	0	7	1	17	25
	2014-07-03	23				MR	TL				2	0	1	0	0		0	0	0	0	0	0	0	0	0	2	10	0	3	0	12	15
	2014-07-03	25					L				4	0	0	0	0		0	0	0	0	0	0	0	1	0	10	17	0	4	0	28	32
	2014-07-03					CL	R	PIT	0	0	0	0	0	0	0		0	0	0	0	0	0	0	0	0	0	0	0	0	0	0	0
	2014-07-04	7	1	1		KZ	V1	R			0	0	1	0	3		0	0	0	0	0	0	0	0	0	0	0	0	4	0	0	4
	2014-07-04	7	1	1		jc	BOX A	BOX			0	0	0	0	1		1	0	0	0	0	0	0	0	0	0	0	0	1	0	0	1
	2014-07-04	7	1	1		jc	A1	W			0	0	0	6	2		0	0	0	0	0	0	0	0	0	0	0	0	8	0	0	8
	2014-07-04	7	1	1		CL	A2	R			0	0	0	0	0		0	0	0	0	0	0	0	0	0	0	0	0	0	0	0	0
	2014-07-04	7	1	1		KZ	V2	W			0	0	1	0	0		1	0	0	0	0	0	0	0	0	0	0	0	1	0	0	1
	2014-07-04	8	1	0		KZ	V1	W			1	0	1	0	1		1	0	0	0	0	0	0	0	0	0	0	0	3	0	0	3
	2014-07-04	8	1	0		jc	A1	R			0	0	0	0	0		0	0	0	0	0	0	0	0	0	0	0	0	0	0	0	0
	2014-07-04	8	1	0		jc	A2	W			0	0	0	0	0		0	0	0	0	0	0	0	0	0	0	0	0	0	0	0	0
	2014-07-04	8	1	0		CL	V2	R			0	1	1	1	0		0	0	0	0	0	1	0	0	0	0	0	0	3	1	0	4
	2014-07-04	8	2	0		jc	A1	W			0	0	0	0	0		0	0	0	0	0	0	0	0	0	0	0	0	0	0	0	0
	2014-07-04	8	2	0		KZ	V1	R			0	0	0	0	2		0	0	0	1	0	0	0	0	0	0	0	0	2	1	0	3
	2014-07-04	8	2	0		jc	A2	R			0	0	0	0	0		0	0	0	0	0	0	0	0	0	0	0	0	0	0	0	0
	2014-07-04	8	2	0		KZ	V2	W			0	0	5	0	0		0	0	0	1	0	0	0	0	0	0	0	0	5	1	0	6
	2014-07-04	26	1			KZ	V1	R			0	0	0	0	0		0	0	0	0	0	0	0	0	0	0	0	0	0	0	0	0
	2014-07-04	26	1			jc	A1	W			0	0	0	0	0		0	0	0	0	0	0	0	0	0	0	0	0	0	0	0	0
	2014-07-04	26	1			jc	A2	R			0	0	0	0	0		0	0	0	0	0	0	0	0	0	0	0	0	0	0	0	0
	2014-07-04	26	1			KZ	V2	W			0	3	3	0	0		2	0	1	0	0	0	0	0	0	0	0	0	6	1	0	7
	2014-07-04					CL	A	PIT	0	0	0	0	0	0			0	0	0	0	0	0	0	0	0	0	0	0	0	0	0	0
	2014-07-07					CL	A	Pit	1	0	0	0	0	0	1		0	0	0	0	0	0	0	0	0	0	0	0	1	0	0	1
	2014-07-08	7	1			kz	A	BOX			0	0	0	0	0		1	0	0	0	0	0	0	0	0	0	0	0	0	0	0	0
	2014-07-08	7	1			KZ	V1	W			0	0	4	0	2		1	0	0	0	0	0	0	0	0	0	0	0	6	0	0	6
	2014-07-08	7	1			KY	A1	W			0	0	0	0	0		0	0	0	0	0	0	0	0	0	0	0	0	0	0	0	0
	2014-07-08	7	1			KZ	V2	R			0	2	0	0	0		0	0	0	0	0	0	0	0	0	0	0	0	2	0	0	2
	2014-07-08	7	1			KZ	A2	R			0	0	0	0	0		0	0	0	0	0	0	0	0	0	0	0	0	0	0	0	0
	2014-07-08	8	1			KZ	V1	R			0	1	2	0	3		0	0	0	0	0	0	0	0	0	0	0	0	6	0	0	6
	2014-07-08	8	1			KY	A1	W			0	0	0	0	0		0	0	0	0	0	0	0	0	0	0	0	0	0	0	0	0
	2014-07-08	8	1			KZ	V2	W			0	0	1	1	0		0	0	0	1	0	0	1	0	0	0	0	0	2	1	0	3
	2014-07-08	8	1			KY	A2	R			0	0	0	0	0		0	0	0	0	0	0	0	0	0	0	0	0	0	0	0	0
	2014-07-08					CL	A	PIT	0	0	0	0	0	0	0		0	0	0	0	0	0	0	0	0	0	0	0	0	0	0	0
	2014-07-08	105				KZ	A1	W			0	0	0	0	0		1	0	0	0	0	0	0	0	0	0	0	0	0	0	0	0
	2014-07-08	105				KY	V1	W			0	0	1	0	0		1	0	0	0	0	0	0	1 (FED)	0	0	5M 1F	0
	2014-07-09					CL	A	PIT	0	0	0	0	0	0	0		0	0	0	0	0	0	0	0	0	0	0	0	0	0	0	0
	2014-07-09					JC	T	T23	4	0	1	0	0	0	0		0	0	0	0	0	0	0	0	0	1	2	0	1	0	3	4
	2014-07-09	5		0			L		0	12	9	0	0	1	0		1	0	0	0	0	0	0	0	0	0	1	0	10	0	1	11
	2014-07-09	6					L		0	7	5	1	0	0	0		0	0	0	0	0	0	0	0	0	0	1	0	6	0	1	7
	2014-07-10	58	01&02	0		kz	v1	R			0	1	2	0	0		2	0	0	0	0	0	0	0	0	0	0	0	3	0	0	3
	2014-07-10	58	01&02	0		KY	A1	W			0	0	0	0	0		0	0	0	0	0	0	0	0	0	0	0	0	0	0	0	0
	2014-07-10	58	01&02	0		KZ	V2	W			0	0	0	0	0		0	0	0	0	0	0	0	0	0	0	0	0	0	0	0	0
	2014-07-10	58	01&02	0		KY	A2	R			0	0	0	0	0		0	0	0	0	0	0	0	0	0	0	0	0	0	0	0	0
	2014-07-10	59	01&02	0		KY	A1	W			0	1	1	0	2		1	0	0	1	0	0	0	0	0	0	0	0	4	1	0	5
	2014-07-10	59	01&02	0		KY	A2	R			0	0	0	0	1		1	0	0	0	0	0	0	0	0	0	0	0	1	0	0	1
	2014-07-10	59	01&02	0		KZ	V1	R			2	1	0	2	2		0	0	0	0	0	0	0	0	0	0	0	0	7	0	0	7
	2014-07-10	59	01&02	0		KY	V2	W			0	0	4	0	2		2	0	0	2	0	0	1	0	0	0	1	0	6	2	1	9
	2014-07-10	60	01&02	0		KY	A1	W			0	0	0	1	0		0	0	0	0	0	0	0	0	0	0	0	0	1	0	0	1
	2014-07-10	60	01&02	0		KY	A2	R			0	1	0	1	0		0	0	0	0	0	0	0	0	0	0	0	0	2	0	0	2
	2014-07-10	60	01&02	0		KZ	V1	W			0	1	2	0	0		3	0	0	0	0	0	0	0	0	0	0	0	3	0	0	3
	2014-07-10	60	01&02	0		KZ	V2	R			0	0	0	0	0		0	0	0	0	0	0	1	0	0	0	1	0	0	0	1	1
	2014-07-10					JC	T	T23	6	12	3	0	0	0	0		0	0	0	0	0	0	0	1	0	8	5	1	3	0	15	18
	2014-07-11	7	1	1		KZ	A	BOX			0	0	0	0	0		0	0	0	0	0	1	0	0	0	0	0	0	0	1	0	1
	2014-07-11	7	1	1		KZ	V1	W			0	0	0	0	0		0	0	0	0	0	0	0	0	0	0	2	0	0	0	2	2
	2014-07-11	7	1	1		KY	A1	R			0	0	0	0	0		0	0	0	0	0	0	0	0	0	0	0	0	0	0	0	0
	2014-07-11	7	1	1		KZ	V2	R			0	0	0	0	0		2	0	0	0	0	0	0	0	0	0	0	0	0	0	0	0
	2014-07-11	7	1	1		KY	A2	W			0	0	0	0	0		0	0	0	0	0	0	0	0	0	0	0	0	0	0	0	0
	2014-07-11	8	1	0		KY	A1	R			0	0	1	0	0		0	0	0	0	0	0	0	0	0	0	0	0	1	0	0	1
	2014-07-11	8	1	0		KZ	V1	W			0	0	4	1	0		0	0	0	0	0	0	0	0	0	0	0	0	5	0	0	5
	2014-07-11	8	1	0		KY	A2	W			0	0	0	0	0		0	0	0	0	0	0	0	0	0	0	0	0	0	0	0	0
	2014-07-11	8	1	0		KZ	V2	R			0	0	0	0	2		2	0	0	0	0	0	0	0	0	0	0	0	2	0	0	2
	2014-07-11					JC	T	T23	1	13	0	0	0	0	0		0	0	0	0	0	0	0	0	2	9	2	0	0	0	13	13
Quecha Tent	2014-07-11	HTC01				DC	T	HTC01	0	3	0	0	0	0	0		0	0	0	0	0	0	0	0	0	3	0	0	0	0	3	3
Stan. Blue	2014-07-11	HTC02				CL	T	HTCO2	0	12	0	0	0	0	0		0	0	0	0	0	0	0	0	0	10	2	0	0	0	12	12
Stan. Blue	2014-07-15	T60				CL	T	T60	5	41	4	0	0	0	0		0	0	0	0	0	0	0	0	2	13	24	3	4	0	42	46
Quecha Tent	2014-07-15	T59				JC	T	T59	0	0	0	0	0	0	0		0	0	0	0	0	0	0	0	0	0	0	0	0	0	0	0
Blue Tent	2014-07-16	T58				DC	T	T58	0	0	0	0	0	0	0		0	0	0	0	0	0	0	0	0	0	0	0	0	0	0	0
Quecha Tent	2014-07-16	T59				CL	T	T59	2	20	1	0	0	0	0		0	0	0	0	0	0	0	0	0	16	5	0	1	0	21	22
Stan. Blue	2014-07-16	T60				JC	T	T60	0	27	8	0	0	0	0		0	0	0	0	0	0	0	0	4	5	10	0	8	0	19	27
	2014-07-16	58		0			L		0	11	8	0	0	0	0		0	2	0	0	0	0	0	0	0	2	1	0	8	2	3	13
	2014-07-17	1	1	0	Oly-Plus		L		1	37	4	0	0	0	0		0	1	0	0	0	0	0	3	1	9	20	0	4	1	33	38
	2014-07-17	T01				KY	T	T1	11	44	37	0	1	0	0		0	0	0	0	0	0	0	0	1	6	10	0	38	0	17	55
Stan. Blue	2014-07-17	HTC03				CL	T	HTC01	0	2	0	0	0	0	0		0		0	0	0	0	0	0	0	1	1	0	0	0	2	2
Quecha Tent	2014-07-17	HTC02				JC	T	HTC02	0	44	0	0	0	0	0		0	0	0	0	0	0	0	0	0	0	44	0	0	0	44	44
	2014-07-17	HTC					L	HTC	0	32	0	0	0	0	0		0	0	0	0	0	0	0	2	0	30	0	0	0	0	32	32

## Sheet: Explanations
House	House number or name	Smoky
Room	1 or 2 (in two room houses)
Smoky	house is smoky (or not) (i.e. people cook inside
Net Type	type of mosqquito net used in the house
name	initials of the different collectors
collection	type of collection - A-A5 RESTING COLLECTION; V VACUM (PROKOPACK COLLECTION IN ORDER 1,2,3, ETC), RESTING BOX TRAP; SPRAY PYRETHRUM SPRAY COLLECTION
location	R ROOF; W WALLS

## Sheet: TENT_TRAP EXPERIMENT_Coll_Info
SHEET	Date	Village	House	Room	name	collection	Cup #	location	Ag unfed	Ag part fed	Ag fed	Ag semi-gravid	Ag gravid	Total Ag females	Ag males	Af unfed	Af part fed	Af fed	Af semi-gravid	Af gravid	Total Af Female	Af males	An zeimanni	Ms sp	Cq sp	Cx sp	Large Cx	Total Anopheline	Non-AnophelineTotal	All Mosq Species
	2014-06-30		1		YK	T			8	0	0	1	1	10	1	0	0	0	0	0	0	0	0	6	4	22	0	10	32	43
	2014-06-30		8		MR	T			6	0	0	0	0	6	0	0	0	0	0	0	0	0	0	0	1	1	0	6	2	8		Anopheline without light
	2014-06-30		14		DC	T			3	0	0	0	0	3	0	1	0	0	0	0	1	0	0	1	1	0	0	4	2	6		Mean	8.33333
	2014-06-30		17		CL	T			1	0	0	0	0	1	0	0	0	0	0	0	0	0	0	7	0	3	0	1	10	11		St. Dev	8.89812
	2014-06-30		1		YK	TL			12	0	0	0	2	14	0	0	0	0	0	0	0	0	0	0	2	2	0	14	4	18		CI	12.76, 3.908
	2014-06-30		8		MR	TL			0	0	0	0	0	0	0	0	0	0	0	0	0	0	0	1	0	0	0	0	1	1
	2014-06-30		14		DC	TL			0	0	0	0	0	0	0	0	0	0	0	0	0	0	0	0	0	0	0	0	0	0		Non-Anopheline without light
	2014-06-30		17		CL	TL			0	0	0	0	0	0	0	0	0	0	0	0	0	0	1	6	21	0	0	0	28	28		Mean	15.7222
	2014-07-01		1		YK	T			26	0	0	0	0	26	0	0	0	0	0	0	0	0	0	1	1	1	0	26	3	29		St Dev	18.8736
	2014-07-01		8		MR	T			0	0	0	0	0	0	0	0	0	0	0	0	0	0	0	0	0	0	0	0	0	0		CI	25.105, 6.337
	2014-07-01		8		MR	T			0	0	0	0	0	0	0	0	0	0	0	0	0	0	0	0	0	0	0	0	0	0
	2014-07-01		14		DC	T			1	0	0	0	0	1	0	0	0	0	0	0	0	0	0	0	2	1	0	1	3	4		Anopheline with light
	2014-07-01		17		CL	T			2	0	0	0	0	2	0	0	0	0	0	0	0	0	1	25	38	4	0	2	68	70		Mean	1.76471
	2014-07-01		19		JC	T			3	0	0	0	0	3	1	2	0	0	0	0	2	0	1	1	4	1	0	5	7	13		St Dev	3.54488
	2014-07-01		19		JC	T			0	0	0	0	0	0	0	0	0	0	0	0	0	0	1	0	0	0	0	0	1	1		CI	3.653, -0.123
	2014-07-01		1		YK	TL			1	0	0	0	0	1	0	0	0	0	0	0	0	0	0	0	0	0	0	1	0	1
	2014-07-01		8		MR	TL			0	0	0	0	0	0	0	0	0	0	0	0	0	0	0	0	0	0	0	0	0	0		Non-Anopheline with light
	2014-07-01		14		DC	TL			0	0	0	0	0	0	0	0	0	0	0	0	0	0	0	0	4	0	0	0	4	4		Mean	10.25
	2014-07-01		17		CL	TL			0	0	0	0	0	0	0	0	0	0	0	0	0	0	0	12	13	0	0	0	25	25		St. Dev	10.2924
	2014-07-02		1		YK	T			21	0	0	0	0	21	0	1	0	0	0	0	1	0	0	14	4	11	0	22	29	51		CI	15.73, 4.77
	2014-07-02		21		CL	T			3	0	0	0	0	3	0	0	0	0	0	0	0	0	0	1	1	2	0	3	4	7
	2014-07-02		23		MR	T			24	0	0	0	0	24	0	4	0	0	0	0	4	0	1	2	23	23	0	28	49	77
	2014-07-02		1		YK	TL			4	0	0	0	0	4	0	0	0	0	0	0	0	0	0	2	2	5	0	4	9	13		Total Anopheline Caught with tent trap				#VALUE!
	2014-07-02		21		CL	TL			0	0	0	0	0	0	0	0	0	0	0	0	0	0	1	6	4	0	0	0	11	11
	2014-07-02		22		DC	TL			0	0	0	0	0	0	0	0	0	0	0	0	0	0	0	0	11	1	0	0	12	12		Total Anopheline Caught with LT				28
	2014-07-02		23		MR	TL			4	0	0	0	0	4	0	0	0	0	0	0	0	0	0	5	12	11	0	4	28	32
	2014-07-03		1			L			11	0	0	0	0	11	1	1	0	0	0	0	1	0	1	0	16	2	0	12	19	32
	2014-07-03		2			L			12	0	0	0	0	12	0	0	0	0	0	0	0	0	0	0	3	4	0	12	7	19		** 3 light traps were run on July 3
	2014-07-03		25			L			4	0	0	0	0	4	0	0	0	0	0	0	0	0	1	0	10	17	0	4	28	32		** We had 4 nights of sampling
	2014-07-03		1		YK	T			14	0	0	0	0	14	0	0	0	0	0	0	0	0	0	1	2	14	0	14	17	31		Spanning June 30 - July 4
	2014-07-03		21		CL	T			9	0	1	0	0	10	0	0	0	0	0	0	0	0	1	3	3	6	0	10	13	23		We ran 4 tents per night
	2014-07-03		22		DC	T			10	0	0	0	0	10	0	0	0	0	0	0	0	0	0	3	21	2	0	10	26	36		Each tent had a LT with light and without light simulataneously
	2014-07-03		23		MR	T			7	0	0	0	0	7	0	1	0	0	0	0	1	0	0	3	9	5	0	8	17	25		** In total this gives 32 separate collections
	2014-07-03		1		YK	TL			4	0	0	0	0	4	0	0	0	0	0	0	0	0	0	3	5	15	0	4	23	27
	2014-07-03		21		CL	TL			0	0	0	0	0	0	0	0	0	0	0	0	0	0	1	0	2	0	0	0	3	3
	2014-07-03		22		DC	TL			0	0	0	0	0	0	0	0	0	0	0	0	0	0	0	1	3	0	0	0	4	4
	2014-07-03		23		MR	TL			2	0	1	0	0	3	0	0	0	0	0	0	0	0	0	0	2	10	0	3	12	15
	TOTALS								192	0	2	1	3	198	3	10	0	0	0	0	10	0	10	104	224	163	0	208	501	712
