# Supplementary material for: The Furvela tent-trap Mk 1.1 for the collection of outdoor biting mosquitoes
Source: PeerJ. 2017 Nov 15;5:e3848. doi: 10.7717/peerj.3848 (PMC5694212; doi:10.7717/peerj.3848)
Supplement: Supplemental Information 4 — Dataset of mosquitoes collected from Massavasse Mozambique as used in Charlwood et al. (2013). [file peerj-05-3848-s004.xlsx]

## Sheet: Collections
casa	date	ISO week	Spray	coll	coll new	Month	month by year	afrfemale	afrmale	cxfemale	cxmale	funfemale	funmale	gamfemale	gammale	phaerofemale	phaeromale	spafemale	spamale	sqfemale	sqmale	tenfemale	tenmale	untfemale	untmale	wellfemale	wellmale	zerofemale	zeromale
222	2004-04-26	18		l	l	4	4	24	0	4	19	11	2	4	108	0	0	17	49	0	0	0	0	0	0	0	0	0	0
887	2004-04-26	18		l	l	4	4	0	0	3	19	0	0	0	0	0	0	0	0	0	0	1	0	0	0	1	0	0	0
1339	2004-04-26	18		l	l	4	4	29	4	0	2	35	0	0	0	0	0	0	0	0	0	0	0	0	0	0	0	0	0
222	2004-04-27	18		l	l	4	4	92	0	18	69	9	18	0	0	18	3	3	3	0	0	58	2	0	0	0	0	0	0
240	2004-04-27	18		l	l	4	4	26	0	20	1	10	0	0	0	0	0	3	2	0	0	0	0	0	0	0	0	0	0
887	2004-04-27	18		l	l	4	4	0	0	6	0	6	0	0	0	0	0	0	0	0	0	0	0	0	0	0	0	0	0
1339	2004-04-27	18		l	l	4	4	7	0	14	2	75	1	0	0	0	0	0	0	0	0	3	1	0	0	0	0	0	0
321	2004-04-28	18		l	l	4	4	43	0	7	1	64	0	0	0	0	0	0	0	0	0	23	23	0	0	0	0	0	0
321	2004-04-29	18		l	l	4	4	81	0	63	6	17	0	0	0	0	0	0	0	0	0	5	0	0	0	0	0	0	0
337	2004-04-29	18		l	l	4	4	48	0	31	2	19	0	0	0	0	0	0	0	0	0	2	0	0	0	0	0	0	0
403	2004-04-29	18		l	l	4	4	54	28	18	11	8	0	0	0	0	0	0	0	0	0	0	0	0	0	0	0	0	0
383	2004-05-03	19		l	l	5	5	5	0	0	0	11	0	0	0	0	0	0	0	0	0	4	0	0	0	0	0	0	0
420	2004-05-03	19		l	l	5	5	0	0	0	4	4	0	0	0	0	0	0	0	0	0	15	0	0	0	0	0	0	0
760	2004-05-03	19		l	l	5	5	0	0	3	0	0	0	0	0	0	0	0	0	0	0	4	0	0	0	0	0	0	0
430a	2004-05-03	19		l	l	5	5	1	0	7	4	0	0	0	0	25	5	0	0	0	0	3	0	0	0	0	0	0	0
383	2004-05-04	19		l	l	5	5	0	0	39	32	4	0	0	0	0	3	0	0	0	0	0	0	0	0	0	0	0	0
420	2004-05-04	19		l	l	5	5	0	0	0	0	7	6	0	0	0	0	0	0	0	0	6	4	0	0	0	0	0	0
760	2004-05-04	19	x	l	l	5	5	5	0	32	2	0	0	0	0	0	0	0	0	0	0	0	0	0	0	0	0	0	0
430a	2004-05-04	19	x	l	l	5	5	0	0	0	0	16	1	0	0	0	0	0	0	0	0	1	0	0	0	0	0	0	0
78	2004-05-06	19	x	l	l	5	5	0	0	0	0	138	0	0	0	0	0	3	0	0	0	0	0	0	0	0	0	0	0
80	2004-05-06	19	x	l	l	5	5	99	0	46	5	52	0	0	0	0	0	0	0	0	0	0	0	0	0	0	0	0	0
868	2004-05-06	19	x	l	l	5	5	23	0	13	2	31	3	0	0	0	0	1	0	0	0	5	0	0	0	0	0	0	0
994	2004-05-06	19	x	l	l	5	5	4	0	4	0	5	2	0	0	0	0	0	0	0	0	10	3	0	0	0	0	0	0
78	2004-05-07	19	x	l	l	5	5	11	0	5	0	47	3	0	0	1	1	7	0	0	0	10	0	0	0	0	0	0	0
80	2004-05-07	19	x	l	l	5	5	39	0	5	0	23	0	0	0	0	0	5	2	0	0	4	0	0	0	0	0	0	0
868	2004-05-07	19	x	l	l	5	5	16	2	9	3	22	3	0	0	0	0	0	0	0	0	16	4	0	0	0	0	0	0
994	2004-05-07	19	x	l	l	5	5	23	0	32	0	17	6	0	0	0	0	0	0	0	0	18	9	0	0	0	0	0	0
969	2004-05-09	19	x	l	l	5	5	19	0	18	2	22	0	0	0	0	0	1	0	0	0	3	0	0	0	0	0	0	0
88	2004-05-10	20	x	l	l	5	5	0	0	2	0	0	0	0	0	0	0	0	0	0	0	0	0	0	0	0	0	0	0
540	2004-05-10	20	x	l	l	5	5	0	0	9	1	9	0	0	0	0	0	0	0	0	0	0	0	0	0	0	0	0	0
969	2004-05-10	20	x	l	l	5	5	0	0	13	17	4	0	0	0	0	0	0	0	0	0	1	0	0	0	0	0	0	0
1054	2004-05-10	20	x	l	l	5	5	0	0	4	4	2	0	0	0	0	0	0	0	0	0	0	0	0	0	0	0	0	0
540	2004-05-11	20	x	l	l	5	5	0	0	6	1	9	0	0	0	0	0	0	0	0	0	0	0	0	0	0	0	0	0
780	2004-05-11	20	x	l	l	5	5	2	0	3	0	25	0	0	0	0	0	0	0	0	0	1	0	0	0	0	0	0	0
1054	2004-05-11	20	x	l	l	5	5	0	0	0	0	6	0	0	0	0	0	0	0	0	0	0	0	0	0	0	0	0	0
246	2004-05-12	20	x	l	l	5	5	9	0	4	0	0	0	0	0	0	0	4	0	0	0	12	1	0	0	0	0	0	0
364	2004-05-12	20	x	l	l	5	5	2	0	9	2	0	0	0	0	0	0	0	0	15	0	0	0	0	0	0	0	0	0
568	2004-05-12	20	x	l	l	5	5	6	0	1	0	2	0	0	0	0	0	0	0	0	0	1	0	0	0	0	0	0	0
777	2004-05-12	20	x	l	l	5	5	2	0	6	1	20	0	0	0	0	0	0	0	0	0	0	1	0	0	0	0	0	0
780	2004-05-12	20	x	l	l	5	5	6	0	3	1	12	0	0	0	0	0	0	0	0	0	0	3	0	0	0	0	0	0
246	2004-05-13	20	x	l	l	5	5	5	0	0	2	1	0	0	0	0	0	0	0	0	0	4	1	0	0	0	0	0	0
364	2004-05-13	20	x	l	l	5	5	24	0	22	3	0	0	0	0	0	0	0	0	14	0	0	0	0	0	0	0	0	0
568	2004-05-13	20	x	l	l	5	5	15	0	2	0	0	0	0	0	0	0	0	0	3	1	7	2	0	0	0	0	0	0
777	2004-05-13	20	x	l	l	5	5	0	0	1	0	18	0	0	0	0	0	0	0	0	0	0	0	0	0	0	0	0	0
523	2004-05-17	21	x	l	l	5	5	6	0	51	4	0	0	0	0	0	0	0	0	10	0	4	0	0	0	0	0	0	0
523	2004-05-18	21	x	l	l	5	5	1	0	9	3	0	0	0	0	0	0	0	0	0	0	0	0	0	0	0	0	0	0
1071	2004-05-18	21	x	l	l	5	5	3	0	24	2	0	0	0	0	0	0	0	0	7	2	0	0	0	0	0	0	0	0
138	2004-05-19	21	x	l	l	5	5	34	1	0	0	32	1	0	0	0	0	0	0	0	0	60	8	0	0	0	0	0	0
1355	2004-05-19	21	x	l	l	5	5	2	0	5	3	2	0	0	0	0	0	0	0	0	0	4	0	0	0	0	0	0	0
138	2004-05-20	21	x	l	l	5	5	21	0	3	0	0	0	0	0	0	0	0	0	1	0	22	3	0	0	0	0	0	0
143	2004-05-20	21	x	l	l	5	5	43	0	0	0	0	0	0	0	0	0	0	0	0	0	16	4	0	0	0	0	0	0
911	2004-05-20	21	x	l	l	5	5	0	0	7	0	0	0	0	0	0	0	0	0	3	0	0	0	0	0	0	0	0	0
1355	2004-05-20	21	x	l	l	5	5	1	0	8	0	0	0	0	0	0	0	0	0	0	0	0	0	0	0	0	0	0	0
336	2004-05-24	22	x	l	l	5	5	24	0	0	0	0	0	0	0	0	0	0	0	0	0	0	0	0	0	0	0	0	0
338	2004-05-24	22	x	l	l	5	5	1	0	1	0	0	0	0	0	0	0	0	0	0	0	2	0	0	0	0	0	0	0
704	2004-05-24	22	x	l	l	5	5	15	0	8	0	2	1	0	0	0	0	0	0	0	0	0	0	0	0	0	0	0	0
711	2004-05-24	22	x	l	l	5	5	0	0	9	0	0	0	0	0	0	0	0	0	0	0	0	0	0	0	0	0	0	0
336	2004-05-25	22	x	l	l	5	5	12	0	0	0	0	0	0	0	0	0	2	0	0	0	0	0	0	0	0	0	0	0
338	2004-05-25	22	x	l	l	5	5	0	0	1	0	0	0	0	0	6	6	0	0	0	0	0	0	0	0	0	0	0	0
704	2004-05-25	22	x	l	l	5	5	0	0	0	0	0	0	0	0	0	0	0	0	0	0	0	0	0	0	0	0	0	0
711	2004-05-25	22	x	l	l	5	5	0	0	13	0	0	0	0	0	0	0	0	0	0	0	4	2	0	0	0	0	0	0
104	2004-05-26	22	x	l	l	5	5	3	0	0	0	0	0	0	0	0	0	0	0	0	0	6	0	0	0	0	0	0	0
106	2004-05-26	22	x	l	l	5	5	0	0	1	0	0	0	0	0	0	0	0	0	0	0	17	0	0	0	0	0	0	0
112	2004-05-26	22	x	l	l	5	5	0	0	3	3	13	0	0	0	0	0	0	0	0	0	11	0	0	0	0	0	0	0
1345	2004-05-26	22	x	l	l	5	5	3	0	1	0	0	0	0	0	0	0	0	0	0	0	5	0	0	0	0	0	0	0
104	2004-05-27	22	x	l	l	5	5	0	0	2	0	6	0	0	0	0	0	0	0	0	0	0	0	0	0	0	0	0	0
106	2004-05-27	22	x	l	l	5	5	3	0	0	0	4	2	0	0	0	0	0	0	0	0	0	0	0	0	0	0	0	0
112	2004-05-27	22	x	l	l	5	5	4	0	5	1	1	0	0	0	0	0	0	0	0	0	2	0	0	0	0	0	0	0
1345	2004-05-27	22	x	l	l	5	5	0	0	0	0	5	0	0	0	0	0	0	0	0	0	0	0	0	0	0	0	0	0
306	2004-05-31	23	x	l	l	5	5	1	0	2	0	4	0	0	0	0	0	0	0	0	0	0	0	0	0	0	0	0	0
308	2004-05-31	23	x	l	l	5	5	0	0	6	1	0	0	0	0	0	0	0	0	2	0	0	0	0	0	0	0	0	0
572	2004-05-31	23	x	l	l	5	5	0	0	6	3	0	0	0	0	0	0	0	0	0	0	0	0	0	0	0	0	0	0
605	2004-05-31	23	x	l	l	5	5	2	0	13	0	12	0	0	0	0	0	0	0	1	0	2	0	0	0	0	0	0	0
306	2004-06-01	23	x	l	l	6	6	0	0	1	1	0	0	0	0	0	0	0	0	0	0	0	0	0	0	0	0	0	0
308	2004-06-01	23	x	l	l	6	6	0	0	8	0	0	0	0	0	0	0	0	0	0	0	0	0	0	0	0	0	0	0
572	2004-06-01	23	x	l	l	6	6	0	0	3	3	2	0	0	0	0	0	1	0	0	0	0	0	0	0	0	0	0	0
605	2004-06-01	23	x	l	l	6	6	6	0	2	0	0	0	0	0	0	0	0	0	0	0	5	0	0	0	0	0	0	0
307	2004-06-02	23	x	l	l	6	6	0	0	2	1	1	1	0	0	0	0	0	0	0	0	2	0	0	0	0	0	0	0
309	2004-06-02	23	x	l	l	6	6	0	0	5	2	0	0	0	0	0	0	0	0	0	0	2	0	0	0	0	0	0	0
360	2004-06-02	23	x	l	l	6	6	0	0	15	4	0	0	0	0	0	0	0	0	0	0	4	0	0	0	0	0	0	0
712	2004-06-02	23	x	l	l	6	6	1	0	1	0	1	0	0	0	0	0	0	0	0	0	0	0	0	0	0	0	0	0
307	2004-06-03	23	x	l	l	6	6	0	0	5	0	5	0	0	0	0	0	0	0	0	0	0	0	0	0	0	0	0	0
309	2004-06-03	23	x	l	l	6	6	0	0	2	3	0	0	0	0	0	0	0	0	3	0	1	0	0	0	0	0	0	0
360	2004-06-03	23	x	l	l	6	6	0	0	8	5	0	0	0	0	0	0	0	0	0	0	0	0	0	0	0	0	0	0
712	2004-06-03	23	x	l	l	6	6	0	0	7	1	2	0	0	0	0	0	0	0	0	0	1	0	0	0	0	0	0	0
20	2004-06-07	24	x	l	l	6	6	0	0	4	1	0	0	0	0	0	0	0	0	0	0	2	0	0	0	0	0	0	0
538	2004-06-07	24	x	l	l	6	6	2	0	5	4	17	0	0	0	0	0	0	0	0	0	0	0	0	0	0	0	0	0
815	2004-06-07	24	x	l	l	6	6	0	0	4	0	0	0	0	0	0	0	0	0	5	0	0	0	0	0	0	0	0	0
832	2004-06-07	24	x	l	l	6	6	0	0	1	0	0	0	0	0	0	0	0	0	3	1	0	0	0	0	0	0	0	0
20	2004-06-08	24	x	l	l	6	6	0	0	0	8	0	0	0	0	0	0	0	0	0	0	0	0	0	0	0	0	0	0
538	2004-06-08	24	x	l	l	6	6	0	0	3	0	1	0	0	0	0	0	0	0	0	0	0	0	0	0	0	0	0	0
815	2004-06-08	24	x	l	l	6	6	0	0	0	0	3	0	0	0	0	0	0	0	1	0	1	0	0	0	0	0	0	0
832	2004-06-08	24	x	l	l	6	6	0	0	3	1	0	0	0	0	0	0	0	0	0	0	0	0	0	0	0	0	0	0
363	2004-06-09	24	x	l	l	6	6	0	0	0	0	0	0	0	0	0	0	0	0	0	0	0	0	0	0	0	0	0	0
1056	2004-06-09	24	x	l	l	6	6	0	0	1	0	1	0	0	0	0	0	0	0	0	0	0	0	0	0	0	0	0	0
1063	2004-06-09	24	x	l	l	6	6	0	0	4	2	1	0	0	0	0	0	0	0	0	0	0	0	0	0	0	0	0	0
1065	2004-06-09	24	x	l	l	6	6	0	0	1	1	0	0	0	0	0	0	0	0	0	0	0	0	0	0	0	0	0	0
58	2004-06-10	24	x	l	l	6	6	0	0	0	0	14	2	7	0	0	0	0	0	0	0	5	0	0	0	0	0	0	0
930	2004-06-10	24	x	l	l	6	6	0	0	0	0	14	2	7	0	0	0	0	0	0	0	6	0	0	0	0	0	0	0
48	2004-06-10	24	x	l	l	6	6	1	0	0	0	7	0	0	0	0	0	0	0	0	0	2	0	0	0	0	0	0	0
363	2004-06-10	24	x	l	l	6	6	0	0	0	0	0	0	0	0	0	0	0	0	0	0	0	0	0	0	0	0	0	0
921	2004-06-10	24	x	l	l	6	6	2	0	10	0	0	0	0	0	4	0	0	0	0	0	61	0	0	0	0	0	0	0
1056	2004-06-10	24	x	l	l	6	6	0	0	1	0	2	0	0	0	0	0	0	0	0	0	0	0	0	0	0	0	0	0
1063	2004-06-10	24	x	l	l	6	6	0	0	0	0	1	0	0	0	0	0	0	0	0	0	0	0	0	0	0	0	0	0
1065	2004-06-10	24	x	l	l	6	6	0	0	0	1	0	0	0	0	0	0	0	0	0	0	0	0	0	0	0	0	0	0
48	2004-06-11	24	x	l	l	6	6	0	0	0	0	5	0	0	0	0	0	0	0	0	0	0	0	0	0	0	0	0	0
60	2004-06-14	25	x	l	l	6	6	2	0	0	1	1	5	0	0	0	0	0	0	0	0	2	0	0	0	0	0	0	0
73	2004-06-14	25	x	l	l	6	6	0	0	0	0	6	6	0	0	0	0	0	0	0	0	0	0	0	0	0	0	0	0
79	2004-06-14	25	x	l	l	6	6	0	0	2	0	0	0	0	0	0	0	0	0	0	0	5	0	0	0	0	0	0	0
1308	2004-06-14	25	x	l	l	6	6	2	0	0	0	14	0	0	0	0	0	0	0	0	0	0	0	0	0	0	0	0	0
60	2004-06-15	25	x	l	l	6	6	5	0	0	2	4	3	0	0	0	0	0	0	0	0	3	0	0	0	0	0	0	0
73	2004-06-15	25	x	l	l	6	6	0	0	0	2	1	0	0	0	0	0	0	0	0	0	3	0	0	0	0	0	0	0
79	2004-06-15	25	x	l	l	6	6	0	0	6	0	2	0	0	0	0	0	0	0	0	0	33	0	0	0	0	0	0	0
1308	2004-06-15	25	x	l	l	6	6	0	0	1	0	3	0	0	0	0	0	0	0	0	0	0	0	0	0	0	0	0	0
75	2004-06-16	25	x	l	l	6	6	0	0	2	0	13	0	4	0	0	0	0	0	0	0	0	0	0	0	0	0	0	0
59	2004-06-16	25	x	l	l	6	6	2	0	0	0	6	3	0	0	0	0	0	0	0	0	4	0	0	0	0	0	0	0
155	2004-06-16	25	x	l	l	6	6	0	0	0	1	2	0	0	0	0	0	0	0	0	0	1	0	0	0	0	0	0	0
159	2004-06-16	25	x	l	l	6	6	1	0	12	0	1	0	0	0	0	0	0	0	0	0	2	0	0	0	0	0	0	0
160	2004-06-16	25	x	l	l	6	6	1	0	1	0	0	0	0	0	0	0	0	0	0	0	2	0	0	0	0	0	0	0
215	2004-06-16	25	x	l	l	6	6	0	0	1	0	11	1	0	0	0	0	0	0	0	0	0	0	0	0	0	0	0	0
1347	2004-06-16	25	x	l	l	6	6	2	0	0	4	1	0	0	0	0	0	0	0	0	0	0	0	0	0	0	0	0	0
59	2004-06-17	25	x	l	l	6	6	0	0	11	0	0	0	0	0	0	0	0	0	0	0	25	0	0	0	0	0	0	0
75	2004-06-17	25	x	l	l	6	6	0	0	0	0	15	0	0	0	0	0	0	0	0	0	11	0	0	0	0	0	0	0
155	2004-06-17	25	x	l	l	6	6	0	0	12	1	1	1	0	0	0	0	2	0	0	0	5	0	0	0	0	0	0	0
159	2004-06-17	25	x	l	l	6	6	0	0	0	3	3	0	0	0	0	0	0	0	0	0	5	0	0	0	0	0	0	0
160	2004-06-17	25	x	l	l	6	6	0	0	1	4	3	7	0	0	0	0	0	0	0	0	0	0	0	0	0	0	0	0
212	2004-06-17	25	x	l	l	6	6	3	0	1	0	1	0	0	0	0	0	0	0	0	0	3	0	0	0	0	0	0	0
215	2004-06-17	25	x	l	l	6	6	2	0	6	0	5	2	0	0	0	0	0	0	0	0	24	0	0	0	0	0	0	0
1347	2004-06-17	25	x	l	l	6	6	1	0	6	2	3	0	0	0	1	0	0	0	0	0	16	0	0	0	0	0	0	0
26	2004-06-21	26	x	l	l	6	6	1	0	0	1	0	0	0	0	0	0	0	0	0	0	2	0	0	0	0	0	0	0
27	2004-06-21	26	x	l	l	6	6	0	0	1	0	1	0	0	0	0	0	0	0	0	0	8	0	0	0	0	0	0	0
30	2004-06-21	26	x	l	l	6	6	2	0	0	0	0	0	0	0	0	0	0	0	0	0	1	0	0	0	0	0	0	0
32	2004-06-21	26	x	l	l	6	6	1	0	6	0	0	1	0	0	0	0	0	0	0	0	5	2	0	0	0	0	0	0
241	2004-06-22	26	x	l	l	6	6	4	0	1	0	12	0	1	2	0	0	0	0	0	0	2	0	0	0	0	0	0	0
26	2004-06-22	26	x	l	l	6	6	0	0	0	0	0	0	0	0	0	0	0	0	0	0	0	0	0	0	0	0	0	0
27	2004-06-22	26	x	l	l	6	6	0	0	0	0	3	0	0	0	0	0	0	0	0	0	4	0	0	0	0	0	0	0
30	2004-06-22	26	x	l	l	6	6	0	0	0	0	3	0	0	0	0	0	0	0	0	0	0	0	0	0	0	0	0	0
32	2004-06-22	26	x	l	l	6	6	0	0	3	2	9	0	0	0	0	0	0	0	0	0	3	0	0	0	0	0	0	0
221	2004-06-22	26	x	l	l	6	6	49	0	0	0	8	0	0	0	0	0	0	0	0	0	27	0	0	0	0	0	0	0
929	2004-06-22	26	x	l	l	6	6	0	0	1	0	4	0	0	0	0	0	0	0	0	0	1	0	0	0	0	0	0	0
34	2004-06-23	26	x	l	l	6	6	0	0	0	0	15	0	0	0	0	0	0	0	0	0	11	0	0	0	0	0	0	0
50	2004-06-23	26	x	l	l	6	6	1	0	0	2	0	0	0	0	0	0	0	0	0	0	26	0	0	0	0	0	0	0
52	2004-06-23	26	x	l	l	6	6	2	0	0	0	0	0	0	0	0	0	0	0	0	0	0	0	0	0	0	0	0	0
221	2004-06-23	26	x	l	l	6	6	45	0	0	0	15	0	0	0	0	0	0	0	0	0	43	0	0	0	0	0	0	0
241	2004-06-23	26	x	l	l	6	6	0	0	0	0	18	3	0	0	0	0	0	0	0	0	6	0	0	0	0	0	0	0
924	2004-06-23	26	x	l	l	6	6	0	0	1	0	0	0	0	0	0	0	0	0	0	0	0	0	0	0	0	0	0	0
929	2004-06-23	26	x	l	l	6	6	1	0	2	0	0	0	0	0	0	0	0	0	0	0	1	0	0	0	0	0	0	0
1376	2004-06-23	26	x	l	l	6	6	0	0	0	0	0	0	0	0	0	0	0	0	0	0	20	0	0	0	0	0	0	0
50	2004-06-24	26	x	l	l	6	6	0	0	0	0	12	0	0	0	0	0	0	0	0	0	41	0	0	0	0	0	0	0
52	2004-06-24	26	x	l	l	6	6	0	0	1	0	0	0	0	0	0	0	0	0	0	0	18	0	0	0	0	0	0	0
912	2004-06-24	26	x	l	l	6	6	0	0	1	0	4	0	0	0	0	0	0	0	0	0	3	0	0	0	0	0	0	0
1338	2004-06-24	26	x	l	l	6	6	0	0	7	0	50	0	0	0	0	0	0	0	0	0	3	0	0	0	0	0	0	0
34	2004-06-25	26	x	l	l	6	6	3	0	0	0	16	0	0	0	0	0	0	0	0	0	53	4	0	0	0	0	0	0
227	2004-06-25	26	x	l	l	6	6	1	0	1	0	41	2	0	0	0	0	0	0	0	0	8	0	0	0	0	0	0	0
229	2004-06-25	26	x	l	l	6	6	0	0	1	1	0	0	0	0	0	0	0	0	0	0	0	0	0	0	0	0	0	0
1376	2004-06-25	26	x	l	l	6	6	2	0	0	0	1	0	0	0	0	0	0	0	0	0	17	2	0	0	0	0	0	0
964	2004-06-28	27	x	l	l	6	6	1	0	0	0	0	0	0	0	0	0	0	0	0	0	2	0	0	0	0	0	0	0
989	2004-06-28	27	x	l	l	6	6	0	0	0	0	0	0	0	0	0	0	0	0	0	0	0	0	0	0	0	0	0	0
1000	2004-06-28	27	x	l	l	6	6	2	0	15	0	3	0	0	0	0	0	0	0	0	0	6	0	0	0	0	0	0	0
1360	2004-06-28	27	x	l	l	6	6	1	0	0	0	1	1	0	0	0	0	0	0	0	0	0	0	0	0	0	0	0	0
964	2004-06-29	27	x	l	l	6	6	0	0	2	0	6	0	0	0	0	0	0	0	0	0	0	0	0	0	0	0	0	0
989	2004-06-29	27	x	l	l	6	6	0	0	0	0	0	0	0	0	0	0	0	0	0	0	0	0	0	0	0	0	0	0
1000	2004-06-29	27	x	l	l	6	6	0	0	84	0	3	1	0	0	0	0	0	0	0	0	19	0	0	0	0	0	0	0
1360	2004-06-29	27	x	l	l	6	6	0	0	1	0	3	0	0	0	0	0	0	0	0	0	1	0	0	0	0	0	0	0
909	2004-06-30	27	x	l	l	6	6	2	0	4	13	2	0	0	0	0	0	0	0	0	0	0	0	0	0	0	0	0	0
963	2004-06-30	27	x	l	l	6	6	0	0	0	0	8	0	0	0	0	0	0	0	0	0	0	0	0	0	0	0	0	0
1003	2004-06-30	27	x	l	l	6	6	0	0	6	0	10	1	0	0	0	0	0	0	0	0	0	0	0	0	0	0	0	0
1006	2004-06-30	27	x	l	l	6	6	2	0	7	0	0	0	0	0	0	0	0	0	0	0	3	0	0	0	0	0	0	0
1337	2004-07-01	27	x	l	l	7	7	0	0	0	0	1	0	2	0	0	0	0	0	0	0	0	0	0	0	0	0	0	0
909	2004-07-01	27	x	l	l	7	7	0	0	4	0	5	0	0	0	0	0	0	0	0	0	0	0	0	0	0	0	0	0
963	2004-07-01	27	x	l	l	7	7	0	0	2	4	2	1	0	0	0	0	0	0	0	0	1	0	0	0	0	0	0	0
1006	2004-07-01	27	x	l	l	7	7	0	0	3	0	3	0	0	0	0	0	0	0	0	0	0	0	0	0	0	0	0	0
1141a	2004-07-01	27	x	l	l	7	7	0	0	10	3	3	0	0	0	0	0	0	0	0	0	0	0	0	0	0	0	0	0
628	2004-07-05	28	x	l	l	7	7	0	0	0	0	2	0	0	0	0	0	0	0	0	0	0	0	0	0	0	0	0	0
630	2004-07-05	28	x	l	l	7	7	7	8	0	0	1	0	0	0	0	0	0	0	0	0	0	0	0	0	0	0	0	0
632	2004-07-05	28	x	l	l	7	7	0	0	5	2	0	0	0	0	0	0	0	0	0	0	0	0	0	0	0	0	0	0
682	2004-07-05	28	x	l	l	7	7	0	0	4	0	0	0	0	0	0	0	0	0	0	0	0	0	0	0	0	0	0	0
684	2004-07-05	28	x	l	l	7	7	0	0	2	0	0	0	0	0	0	0	0	0	0	0	0	0	0	0	0	0	0	0
838	2004-07-05	28	x	l	l	7	7	0	0	1	0	2	1	0	0	0	0	0	0	0	0	0	0	0	0	0	0	0	0
1013	2004-07-05	28	x	l	l	7	7	0	0	12	12	1	0	0	0	0	0	0	0	0	0	0	0	0	0	0	0	0	0
1015	2004-07-05	28	x	l	l	7	7	0	0	27	7	0	0	0	0	0	0	0	0	0	0	0	0	0	0	0	0	0	0
628	2004-07-06	28	x	l	l	7	7	0	0	3	0	0	0	0	0	0	0	0	0	0	0	0	0	0	0	0	0	0	0
630	2004-07-06	28	x	l	l	7	7	3	0	12	12	1	0	0	0	0	0	0	0	0	0	0	0	0	0	0	0	0	0
632	2004-07-06	28	x	l	l	7	7	0	0	5	5	1	0	0	0	0	0	0	0	0	0	1	0	0	0	0	0	0	0
838	2004-07-06	28	x	l	l	7	7	0	0	1	0	0	0	0	0	0	0	0	0	0	0	2	0	0	0	0	0	0	0
1013	2004-07-06	28	x	l	l	7	7	0	0	23	8	0	0	0	0	0	0	0	0	0	0	0	0	0	0	0	0	0	0
1015	2004-07-06	28	x	l	l	7	7	0	0	15	1	4	13	0	0	0	0	0	0	0	0	0	0	0	0	0	0	0	0
727	2004-07-07	28	x	l	l	7	7	1	0	4	0	0	0	0	0	0	0	0	0	0	0	1	0	0	0	0	0	0	0
728	2004-07-07	28	x	l	l	7	7	1	0	3	0	6	1	0	0	0	0	0	0	0	0	3	0	0	0	0	0	0	0
889	2004-07-07	28	x	l	l	7	7	0	0	2	4	1	0	0	0	0	0	0	0	0	0	0	0	0	0	0	0	0	0
1019	2004-07-07	28	x	l	l	7	7	0	0	8	0	0	0	0	0	0	0	0	0	0	0	0	0	0	0	0	0	0	0
1020	2004-07-07	28	x	l	l	7	7	0	0	10	0	0	0	0	0	0	0	0	0	0	0	0	0	0	0	0	0	0	0
1021	2004-07-07	28	x	l	l	7	7	0	0	15	0	0	0	0	0	0	0	0	0	0	0	0	0	0	0	0	0	0	0
727	2004-07-08	28	x	l	l	7	7	0	0	2	0	7	1	0	0	0	0	0	0	0	0	0	0	0	0	0	0	0	0
728	2004-07-08	28	x	l	l	7	7	0	0	3	1	1	0	0	0	0	0	0	0	0	0	0	0	0	0	0	0	0	0
882	2004-07-08	28	x	l	l	7	7	1	0	1	0	1	0	0	0	0	0	0	0	0	0	0	0	0	0	0	0	0	0
889	2004-07-08	28	x	l	l	7	7	0	0	0	0	0	0	0	0	0	0	0	0	0	0	0	0	0	0	0	0	0	0
1019	2004-07-08	28	x	l	l	7	7	0	0	1	0	0	0	0	0	0	0	0	0	0	0	0	0	0	0	0	0	0	0
1020	2004-07-08	28	x	l	l	7	7	0	0	0	0	1	0	0	0	0	0	0	0	0	0	0	0	0	0	0	0	0	0
1021	2004-07-08	28	x	l	l	7	7	0	0	7	2	2	0	0	0	0	0	0	0	0	0	0	0	0	0	0	0	0	0
296	2004-07-12	29	x	l	l	7	7	0	0	2	0	1	0	0	0	0	0	0	0	0	0	0	0	0	0	0	0	0	0
299	2004-07-12	29	x	l	l	7	7	0	0	1	0	1	0	0	0	0	0	0	0	0	0	0	0	0	0	0	0	0	0
514	2004-07-12	29	x	l	l	7	7	0	0	9	0	0	0	0	0	0	0	0	0	0	0	0	0	0	0	0	0	0	0
534	2004-07-12	29	x	l	l	7	7	0	0	1	0	3	0	0	0	0	0	0	0	0	0	0	0	0	0	0	0	0	0
296	2004-07-13	29	x	l	l	7	7	0	0	0	0	0	0	0	0	0	0	0	0	0	0	0	0	0	0	0	0	0	0
299	2004-07-13	29	x	l	l	7	7	0	0	0	0	0	0	0	0	0	0	0	0	0	0	0	0	0	0	0	0	0	0
514	2004-07-13	29	x	l	l	7	7	0	0	1	0	2	0	0	0	0	0	0	0	0	0	0	0	0	0	0	0	0	0
534	2004-07-13	29	x	l	l	7	7	0	0	0	0	2	0	0	0	0	0	0	0	0	0	0	0	0	0	0	0	0	0
320	2004-07-14	29	x	l	l	7	7	0	0	1	0	0	0	0	0	0	0	2	0	0	0	0	0	0	0	0	0	0	0
321	2004-07-14	29	x	l	l	7	7	0	0	0	0	0	0	0	0	0	0	0	0	0	0	0	0	0	0	0	0	0	0
354	2004-07-14	29	x	l	l	7	7	0	0	0	1	3	0	0	0	0	0	0	0	0	0	0	0	0	0	0	0	0	0
369	2004-07-14	29	x	l	l	7	7	0	0	3	0	0	0	0	0	0	0	0	0	0	0	0	0	0	0	0	0	0	0
935	2004-07-14	29	x	l	l	7	7	0	0	5	1	0	0	0	0	0	0	0	0	0	0	0	0	0	0	0	0	0	0
1001	2004-07-14	29	x	l	l	7	7	0	0	0	0	0	0	0	0	0	0	1	0	0	0	0	0	0	0	0	0	0	0
320	2004-07-15	29	x	l	l	7	7	0	0	3	0	0	2	0	0	0	0	0	0	0	0	9	0	0	0	0	0	0	0
321	2004-07-15	29	x	l	l	7	7	0	0	0	0	5	0	0	0	0	0	0	0	0	0	0	4	0	0	0	0	0	0
354	2004-07-15	29	x	l	l	7	7	0	0	1	3	0	0	0	0	0	1	1	0	0	0	0	3	0	0	0	0	0	0
369	2004-07-15	29	x	l	l	7	7	0	0	0	0	0	0	0	0	0	0	0	0	0	0	0	0	0	0	0	0	0	0
410	2004-07-15	29	x	l	l	7	7	0	0	0	1	0	0	0	0	0	0	0	0	0	0	0	0	0	0	0	0	0	0
935	2004-07-15	29	x	l	l	7	7	0	0	2	2	1	0	0	0	0	0	0	0	0	0	1	0	0	0	0	0	0	0
1000	2004-07-15	29	x	l	l	7	7	0	0	21	0	4	1	0	0	0	0	0	0	0	0	46	0	0	0	0	0	0	0
1191b	2004-07-15	29	x	l	l	7	7	0	0	0	1	0	0	0	0	0	0	0	0	0	0	0	0	0	0	0	0	0	0
381	2004-07-19	30	x	l	l	7	7	0	0	1	0	0	0	0	0	0	0	0	0	0	0	0	0	0	0	0	0	0	0
387	2004-07-19	30	x	l	l	7	7	0	0	0	0	1	0	0	0	0	0	0	0	0	0	0	0	0	0	0	0	0	0
1187	2004-07-19	30	x	l	l	7	7	0	0	2	0	0	0	0	0	0	0	0	0	0	0	0	0	0	0	0	0	0	0
1188	2004-07-19	30	x	l	l	7	7	1	0	4	1	0	0	0	0	0	0	0	0	0	0	1	0	0	0	0	0	0	0
1350	2004-07-19	30	x	l	l	7	7	0	0	0	0	2	0	0	0	0	0	0	0	0	0	0	0	0	0	0	0	0	0
1145a	2004-07-19	30	x	l	l	7	7	0	0	30	35	1	0	0	0	0	0	0	0	0	0	0	0	0	0	0	0	0	0
1512r	2004-07-19	30	x	l	l	7	7	0	0	0	0	0	1	0	0	0	0	0	0	0	0	2	0	0	0	0	0	0	0
1517r	2004-07-19	30	x	l	l	7	7	0	0	1	0	0	0	0	0	0	0	0	0	0	0	0	0	0	0	0	0	0	0
1187	2004-07-20	30	x	l	l	7	7	0	0	2	0	0	0	0	0	0	0	0	0	0	0	0	0	0	0	0	0	0	0
1188	2004-07-20	30	x	l	l	7	7	0	0	1	0	0	0	0	0	0	0	0	0	0	0	0	0	0	0	0	0	0	0
1145a	2004-07-20	30	x	l	l	7	7	0	0	23	26	0	0	0	0	0	0	0	0	0	0	0	0	0	0	0	0	0	0
1512r	2004-07-20	30	x	l	l	7	7	0	0	4	2	0	0	0	0	0	0	0	0	0	0	0	0	0	0	0	0	0	0
1517r	2004-07-20	30	x	l	l	7	7	0	0	2	2	0	0	0	0	0	0	0	0	0	0	0	0	0	0	0	0	0	0
917	2004-07-21	30	x	l	l	7	7	0	0	2	0	0	0	0	0	0	0	0	0	0	0	0	0	0	0	0	0	0	0
1042	2004-07-21	30	x	l	l	7	7	0	0	3	0	0	0	0	0	0	0	0	0	0	0	0	0	0	0	0	0	0	0
1045	2004-07-21	30	x	l	l	7	7	0	0	2	1	0	0	0	0	0	0	0	0	0	0	2	0	0	0	0	0	0	0
1049	2004-07-21	30	x	l	l	7	7	0	0	1	0	0	0	0	0	0	0	0	0	0	0	0	0	0	0	0	0	0	0
1050	2004-07-21	30	x	l	l	7	7	0	0	1	2	0	0	0	0	0	0	0	0	0	0	3	0	0	0	0	0	0	0
1403	2004-07-21	30	x	l	l	7	7	0	0	0	0	9	0	0	0	0	0	0	0	0	0	0	0	0	0	0	0	0	0
1404	2004-07-21	30	x	l	l	7	7	0	0	0	0	2	0	0	0	0	0	0	0	0	0	2	0	0	0	0	0	0	0
1146b	2004-07-21	30	x	l	l	7	7	0	0	12	9	0	0	0	0	0	0	0	0	0	0	0	0	0	0	0	0	0	0
917	2004-07-22	30	x	l	l	7	7	0	0	0	0	0	0	0	0	0	0	0	0	0	0	0	0	0	0	0	0	0	0
1403	2004-07-22	30	x	l	l	7	7	0	0	0	1	0	0	0	0	0	0	0	0	0	0	0	0	0	0	0	0	0	0
1404	2004-07-22	30	x	l	l	7	7	0	0	0	0	2	1	0	0	0	0	0	0	0	0	0	0	0	0	0	0	0	0
1146b	2004-07-22	30	x	l	l	7	7	0	0	0	7	1	0	0	0	0	0	0	0	0	0	0	0	0	0	0	0	0	0
1140a	2004-07-26	31	x	l	l	7	7	0	0	0	0	0	0	0	0	0	0	0	0	0	0	0	0	0	0	0	0	0	0
1140b	2004-07-26	31	x	l	l	7	7	0	0	0	0	0	0	0	0	0	0	0	0	0	0	0	0	0	0	0	0	0	0
1143a	2004-07-26	31	x	l	l	7	7	0	0	3	1	0	0	0	0	0	0	0	0	0	0	0	0	0	0	0	0	0	0
1143b	2004-07-26	31	x	l	l	7	7	0	0	16	10	0	0	0	0	0	0	0	0	0	0	0	0	0	0	0	0	0	0
1145b	2004-07-26	31	x	l	l	7	7	0	0	1	0	0	0	0	0	0	0	0	0	0	0	0	0	0	0	0	0	0	0
1146a	2004-07-26	31	x	l	l	7	7	0	0	20	43	0	0	0	0	0	0	0	0	0	0	0	0	0	0	0	0	0	0
1148a	2004-07-26	31	x	l	l	7	7	0	0	1	0	0	0	0	0	0	0	0	0	0	0	0	0	0	0	0	0	0	0
1148b	2004-07-26	31	x	l	l	7	7	0	0	6	3	2	0	0	0	0	0	0	0	0	0	1	0	0	0	0	0	0	0
1140a	2004-07-27	31	x	l	l	7	7	0	0	0	0	0	0	0	0	0	0	0	0	0	0	0	0	0	0	0	0	0	0
1140b	2004-07-27	31	x	l	l	7	7	0	0	0	0	0	0	0	0	0	0	0	0	0	0	0	0	0	0	0	0	0	0
1143a	2004-07-27	31	x	l	l	7	7	0	0	0	0	0	0	0	0	0	0	0	0	0	0	0	0	0	0	0	0	0	0
1143b	2004-07-27	31	x	l	l	7	7	0	0	5	4	0	0	0	0	0	0	0	0	0	0	0	0	0	0	0	0	0	0
1145b	2004-07-27	31	x	l	l	7	7	0	0	1	0	0	0	0	0	0	0	0	0	0	0	0	0	0	0	0	0	0	0
1146a	2004-07-27	31	x	l	l	7	7	0	0	25	88	0	0	0	0	0	0	0	0	0	0	0	0	0	0	0	0	0	0
1149a	2004-07-28	31	x	l	l	7	7	0	0	5	2	0	0	0	0	0	0	0	0	0	0	0	0	0	0	0	0	0	0
1149b	2004-07-28	31	x	l	l	7	7	0	0	0	0	0	0	0	0	0	0	0	0	0	0	0	0	0	0	0	0	0	0
1151a	2004-07-28	31	x	l	l	7	7	0	0	47	45	0	0	0	0	0	0	0	0	0	0	0	0	0	0	0	0	0	0
1151b	2004-07-28	31	x	l	l	7	7	0	0	3	15	1	0	0	0	0	0	0	0	0	0	0	0	0	0	0	0	0	0
1168a	2004-07-28	31	x	l	l	7	7	2	0	6	6	1	0	0	0	0	0	0	0	0	0	0	0	0	0	0	0	0	0
1172a	2004-07-28	31	x	l	l	7	7	0	0	0	2	1	0	0	0	0	0	0	0	0	0	0	0	0	0	0	0	0	0
1174a	2004-07-28	31	x	l	l	7	7	2	0	0	0	0	0	0	0	0	0	0	0	0	0	0	0	0	0	0	0	0	0
1174b	2004-07-28	31	x	l	l	7	7	0	0	4	3	1	0	0	0	0	0	0	0	0	0	0	0	0	0	0	0	0	0
1145b	2004-07-29	31	x	l	l	7	7	0	0	9	7	0	0	0	0	0	0	0	0	0	0	0	0	0	0	0	0	0	0
1146a	2004-07-29	31	x	l	l	7	7	0	0	9	1	0	0	0	0	0	0	0	0	0	0	0	0	0	0	0	0	0	0
1149a	2004-07-29	31	x	l	l	7	7	0	0	0	0	0	0	0	0	0	0	0	0	0	0	0	0	0	0	0	0	0	0
1149b	2004-07-29	31	x	l	l	7	7	0	0	45	0	0	0	0	0	0	0	0	0	0	0	0	0	0	0	0	0	0	0
1151a	2004-07-29	31	x	l	l	7	7	0	0	0	0	0	0	0	0	0	0	0	0	0	0	0	0	0	0	0	0	0	0
1151b	2004-07-29	31	x	l	l	7	7	0	0	51	48	3	0	0	0	0	0	0	0	0	0	0	0	0	0	0	0	0	0
1174a	2004-07-29	31	x	l	l	7	7	10	2	0	0	1	0	0	0	0	0	0	0	0	0	0	0	0	0	0	0	0	0
1174b	2004-07-29	31	x	l	l	7	7	9	0	0	0	1	1	0	0	0	0	0	0	0	0	1	0	0	0	0	0	0	0
278	2004-08-02	32	x	l	l	8	8	8	0	4	2	2	1	2	0	0	0	1	0	0	0	11	0	0	0	0	0	0	0
963	2004-08-02	32	x	l	l	8	8	0	0	1	0	5	0	0	0	0	0	0	0	0	0	0	0	0	0	0	0	0	0
1079	2004-08-02	32	x	l	l	8	8	0	0	5	3	0	0	0	0	0	0	0	0	0	0	0	0	0	0	0	0	0	0
1085	2004-08-02	32	x	l	l	8	8	2	0	0	0	1	1	0	0	0	0	0	0	0	0	1	0	0	0	0	0	0	0
1337	2004-08-02	32	x	l	l	8	8	0	0	6	0	0	0	0	0	0	0	0	0	0	0	0	0	0	0	0	0	0	0
279a	2004-08-02	32	x	l	l	8	8	0	0	0	0	0	0	0	0	0	0	0	0	0	0	1	0	0	0	0	0	0	0
287a	2004-08-02	32	x	l	l	8	8	2	1	0	0	1	0	0	0	0	0	0	0	0	0	4	0	0	0	0	0	0	0
287b	2004-08-02	32	x	l	l	8	8	0	0	10	1	2	0	0	0	0	0	3	0	0	0	0	0	0	0	0	0	0	0
278	2004-08-03	32	x	l	l	8	8	4	0	7	0	0	0	0	0	0	0	0	0	0	0	3	0	0	0	0	0	0	0
963	2004-08-03	32	x	l	l	8	8	0	0	0	0	5	0	0	0	0	0	0	0	0	0	0	0	0	0	0	0	0	0
1079	2004-08-03	32	x	l	l	8	8	0	0	2	0	0	0	0	0	0	0	0	0	0	0	0	0	0	0	0	0	0	0
1085	2004-08-03	32	x	l	l	8	8	6	0	51	12	3	0	0	0	0	0	0	0	0	0	0	0	0	0	0	0	0	0
1337	2004-08-03	32	x	l	l	8	8	0	0	34	0	6	1	0	0	0	0	0	0	0	0	0	0	0	0	0	0	0	0
279a	2004-08-03	32	x	l	l	8	8	0	0	2	0	1	0	0	0	0	0	0	0	0	0	1	0	0	0	0	0	0	0
287a	2004-08-03	32	x	l	l	8	8	0	0	0	0	1	0	0	0	0	0	3	0	0	0	0	0	0	0	0	0	0	0
287b	2004-08-03	32	x	l	l	8	8	0	0	0	0	3	0	0	0	0	0	3	0	0	0	0	0	0	0	0	0	0	0
863	2004-08-04	32	x	l	l	8	8	0	0	0	0	11	0	0	0	0	0	0	0	0	0	3	0	0	0	0	0	0	0
941	2004-08-04	32	x	l	l	8	8	0	0	1	0	2	0	0	0	0	0	0	0	0	0	0	0	0	0	0	0	0	0
1061	2004-08-04	32	x	l	l	8	8	0	0	0	0	0	0	0	0	0	0	0	0	0	0	0	0	0	0	0	0	0	0
1062	2004-08-04	32	x	l	l	8	8	0	0	4	4	0	0	0	0	0	0	0	0	0	0	0	0	0	0	0	0	0	0
1304	2004-08-04	32	x	l	l	8	8	0	0	0	0	0	0	0	0	0	0	0	0	0	0	0	0	0	0	0	0	0	0
277a	2004-08-04	32	x	l	l	8	8	0	0	0	1	3	0	0	0	0	0	0	0	0	0	1	0	0	0	0	0	0	0
288a	2004-08-04	32	x	l	l	8	8	0	0	0	4	0	0	0	0	0	0	0	0	0	0	0	0	0	0	0	0	0	0
288b	2004-08-04	32	x	l	l	8	8	0	0	1	1	0	0	0	0	0	0	0	0	0	0	0	0	0	0	0	0	0	0
941	2004-08-05	32	x	l	l	8	8	0	0	1	0	2	0	0	0	0	0	0	0	0	0	0	0	0	0	0	0	0	0
1304	2004-08-05	32	x	l	l	8	8	0	0	0	0	0	0	0	0	0	0	0	0	0	0	0	0	0	0	0	0	0	0
277a	2004-08-05	32	x	l	l	8	8	2	0	1	0	0	0	0	0	0	0	0	0	0	0	0	0	0	0	0	0	0	0
288a	2004-08-05	32	x	l	l	8	8	0	0	0	0	0	0	0	0	0	0	0	0	0	0	0	0	0	0	0	0	0	0
288b	2004-08-05	32	x	l	l	8	8	0	0	0	0	0	0	0	0	0	0	0	0	0	0	0	0	0	0	0	0	0	0
265	2004-08-09	33	x	l	l	8	8	0	0	6	0	1	0	0	0	0	0	0	0	0	0	0	0	0	0	0	0	0	0
863	2004-08-09	33	x	l	l	8	8	0	0	5	0	16	0	0	0	0	0	1	0	0	0	2	0	0	0	0	0	0	0
1300	2004-08-09	33	x	l	l	8	8	0	0	0	0	0	0	0	0	0	0	0	0	0	0	0	0	0	0	0	0	0	0
1157a	2004-08-09	33	x	l	l	8	8	2	0	46	3	0	0	0	0	0	0	0	0	0	0	1	0	0	0	0	0	0	0
1159b	2004-08-09	33	x	l	l	8	8	0	0	6	0	1	0	0	0	0	0	0	0	0	0	0	0	0	0	0	0	0	0
1171a	2004-08-09	33	x	l	l	8	8	0	0	32	5	0	2	0	0	0	0	0	0	0	0	0	0	0	0	0	0	0	0
266a	2004-08-09	33	x	l	l	8	8	0	0	3	1	0	0	0	0	0	0	0	0	0	0	0	0	0	0	0	0	0	0
268b	2004-08-09	33	x	l	l	8	8	0	0	4	0	0	0	0	0	0	0	0	0	0	0	0	0	0	0	0	0	0	0
265	2004-08-10	33	x	l	l	8	8	0	0	4	6	0	0	0	0	0	0	0	0	0	0	0	0	0	0	0	0	0	0
863	2004-08-10	33	x	l	l	8	8	0	0	2	0	4	1	0	0	0	0	0	0	0	0	0	0	0	0	0	0	0	0
1362	2004-08-10	33	x	l	l	8	8	0	0	3	7	0	0	0	0	0	0	0	0	0	0	0	0	0	0	0	0	0	0
1157a	2004-08-10	33	x	l	l	8	8	0	0	15	4	0	0	0	0	0	0	0	0	0	0	0	0	0	0	0	0	0	0
1159b	2004-08-10	33	x	l	l	8	8	0	0	2	11	1	0	0	0	0	0	0	0	0	0	0	0	0	0	0	0	0	0
1171a	2004-08-10	33	x	l	l	8	8	0	0	16	7	0	0	0	0	0	0	2	0	0	0	0	0	0	0	0	0	0	0
266a	2004-08-10	33	x	l	l	8	8	0	0	1	4	0	0	0	0	0	0	0	0	0	0	0	0	0	0	0	0	0	0
268b	2004-08-10	33	x	l	l	8	8	0	0	2	0	0	0	0	0	0	0	0	0	0	0	0	0	0	0	0	0	0	0
891	2004-08-11	33	x	l	l	8	8	0	0	15	2	3	0	0	0	0	0	0	0	0	0	0	0	0	0	0	0	0	0
1032	2004-08-11	33	x	l	l	8	8	1	0	1	1	0	0	0	0	0	0	0	0	0	0	0	0	0	0	0	0	0	0
1145	2004-08-11	33	x	l	l	8	8	0	0	41	6	0	0	0	0	0	0	0	0	0	0	0	0	0	0	0	0	0	0
1362	2004-08-11	33	x	l	l	8	8	0	0	6	3	0	0	0	0	0	0	0	0	0	0	2	0	0	0	0	0	0	0
1127b	2004-08-11	33	x	l	l	8	8	0	0	5	3	2	0	0	0	0	0	0	0	0	0	1	0	0	0	0	0	0	0
1163a	2004-08-11	33	x	l	l	8	8	2	0	43	14	1	0	0	0	0	0	0	0	0	0	0	0	0	0	0	0	0	0
268a	2004-08-11	33	x	l	l	8	8	0	0	0	0	0	0	0	0	0	0	0	0	0	0	0	0	0	0	0	0	0	0
891	2004-08-12	33	x	l	l	8	8	0	0	10	0	0	0	0	0	0	0	0	0	0	0	0	0	0	0	0	0	0	0
1032	2004-08-12	33	x	l	l	8	8	0	0	0	0	0	0	0	0	0	0	0	0	0	0	0	0	0	0	0	0	0	0
1051	2004-08-12	33	x	l	l	8	8	0	0	4	2	0	0	0	0	0	0	0	0	0	0	0	0	0	0	0	0	0	0
1127b	2004-08-12	33	x	l	l	8	8	0	0	2	0	0	0	0	0	0	0	0	0	0	0	0	0	0	0	0	0	0	0
1145a	2004-08-12	33	x	l	l	8	8	0	0	21	10	1	0	0	0	0	0	0	0	0	0	0	0	0	0	0	0	0	0
1163a	2004-08-12	33	x	l	l	8	8	0	0	40	0	0	0	0	0	0	0	0	0	0	0	0	0	0	0	0	0	0	0
1163b	2004-08-12	33	x	l	l	8	8	0	0	19	0	0	0	0	0	0	0	0	0	0	0	0	0	0	0	0	0	0	0
268a	2004-08-12	33	x	l	l	8	8	0	0	2	0	0	0	0	0	0	0	0	0	0	0	0	0	0	0	0	0	0	0
1127b	2004-08-16	34	x	l	l	8	8	0	0	2	3	0	0	0	0	0	0	0	0	0	0	0	0	0	0	0	0	0	0
1131a	2004-08-16	34	x	l	l	8	8	0	0	17	4	0	0	0	0	0	0	0	0	0	0	0	0	0	0	0	0	0	0
1131b	2004-08-16	34	x	l	l	8	8	0	0	1	0	0	0	0	0	0	0	0	0	0	0	1	0	0	0	0	0	0	0
1133a	2004-08-16	34	x	l	l	8	8	0	0	2	0	1	0	0	0	0	0	0	0	0	0	0	0	0	0	0	0	0	0
1133b	2004-08-16	34	x	l	l	8	8	0	0	2	3	0	0	0	0	0	0	0	0	0	0	0	0	0	0	0	0	0	0
1134a	2004-08-16	34	x	l	l	8	8	0	0	0	0	0	0	0	0	0	0	0	0	0	0	0	0	0	0	0	0	0	0
1134b	2004-08-16	34	x	l	l	8	8	0	0	2	2	0	0	0	0	0	0	0	0	0	0	0	0	0	0	0	0	0	0
1135a	2004-08-16	34	x	l	l	8	8	6	0	5	4	0	0	0	0	0	0	0	0	0	0	0	0	0	0	0	0	0	0
953	2004-08-17	34	x	l	l	8	8	2	0	2	2	0	0	0	0	0	0	1	0	0	0	0	0	0	0	0	0	0	0
1127b	2004-08-17	34	x	l	l	8	8	0	0	3	1	0	0	0	0	0	0	0	0	0	0	0	0	0	0	0	0	0	0
1131a	2004-08-17	34	x	l	l	8	8	0	0	5	5	0	0	0	0	0	0	0	0	0	0	0	0	0	0	0	0	0	0
1131b	2004-08-17	34	x	l	l	8	8	0	0	10	4	0	0	0	0	0	0	0	0	0	0	0	0	0	0	0	0	0	0
1133a	2004-08-17	34	x	l	l	8	8	0	0	1	2	0	0	0	0	0	0	0	0	0	0	0	0	0	0	0	0	0	0
1133b	2004-08-17	34	x	l	l	8	8	0	0	2	7	0	0	0	0	0	0	0	0	0	0	0	0	0	0	0	0	0	0
1134b	2004-08-17	34	x	l	l	8	8	3	0	6	4	0	0	0	0	0	0	0	0	0	0	0	0	0	0	0	0	0	0
1135a	2004-08-17	34	x	l	l	8	8	0	0	11	2	0	0	0	0	0	0	0	0	0	0	0	0	0	0	0	0	0	0
572	2004-08-18	34	x	l	l	8	8	0	0	0	0	0	0	0	0	0	0	0	0	0	0	3	0	0	0	0	0	0	0
898	2004-08-18	34	x	l	l	8	8	1	0	3	1	0	0	0	0	0	0	0	0	0	0	0	0	0	0	0	0	0	0
1033	2004-08-18	34	x	l	l	8	8	0	0	5	22	2	0	0	0	0	0	0	0	0	0	0	0	0	0	0	0	0	0
1194	2004-08-18	34	x	l	l	8	8	0	0	2	0	1	0	0	0	0	0	0	0	0	0	0	0	0	0	0	0	0	0
1361	2004-08-18	34	x	l	l	8	8	2	0	0	0	1	0	0	0	0	0	0	0	0	0	0	0	0	0	0	0	0	0
1110a	2004-08-18	34	x	l	l	8	8	0	0	0	0	0	0	0	0	0	0	0	0	0	0	0	0	0	0	0	0	0	0
1110b	2004-08-18	34	x	l	l	8	8	0	0	11	0	2	0	0	0	0	0	0	0	0	0	0	0	0	0	0	0	0	0
595a	2004-08-18	34	x	l	l	8	8	0	0	45	0	0	0	0	0	0	0	0	0	0	0	0	0	0	0	0	0	0	0
572	2004-08-19	34	x	l	l	8	8	0	0	4	9	0	0	0	0	0	0	0	0	0	0	0	0	0	0	0	0	0	0
898	2004-08-19	34	x	l	l	8	8	0	0	21	26	0	0	0	0	0	0	0	0	0	0	0	0	0	0	0	0	0	0
1033	2004-08-19	34	x	l	l	8	8	0	0	14	6	0	0	0	0	0	0	0	0	0	0	0	0	0	0	0	0	0	0
1194	2004-08-19	34	x	l	l	8	8	0	0	4	0	0	0	0	0	0	0	0	0	0	0	0	0	0	0	0	0	0	0
1361	2004-08-19	34	x	l	l	8	8	0	0	17	23	0	0	0	0	0	0	0	0	0	0	0	0	0	0	0	0	0	0
1110a	2004-08-19	34	x	l	l	8	8	0	0	27	3	0	0	0	0	0	0	0	0	0	0	0	0	0	0	0	0	0	0
1110b	2004-08-19	34	x	l	l	8	8	4	0	16	0	0	0	0	0	0	0	0	0	0	0	0	0	0	0	0	0	0	0
595a	2004-08-19	34	x	l	l	8	8	2	0	48	60	0	0	0	0	0	0	0	0	0	0	0	0	0	0	0	0	0	0
118	2004-08-23	35	x	l	l	8	8	0	0	3	1	2	0	0	0	0	0	0	0	0	0	1	0	0	0	0	0	0	0
120	2004-08-23	35	x	l	l	8	8	0	0	0	2	0	0	0	0	0	0	0	0	0	0	0	0	0	0	0	0	0	0
122	2004-08-23	35	x	l	l	8	8	1	0	6	0	2	0	0	0	0	0	0	0	0	0	1	0	0	0	0	0	0	0
245	2004-08-23	35	x	l	l	8	8	0	0	1	0	0	0	0	0	0	0	0	0	0	0	0	0	0	0	0	0	0	0
697	2004-08-23	35	x	l	l	8	8	0	0	0	0	2	0	0	0	0	0	0	0	0	0	0	0	0	0	0	0	0	0
1088	2004-08-23	35	x	l	l	8	8	0	0	18	0	0	0	0	0	0	0	0	0	0	0	0	0	0	0	0	0	0	0
1197	2004-08-23	35	x	l	l	8	8	3	0	0	0	0	0	0	0	0	0	0	0	0	0	0	0	0	0	0	0	0	0
1374	2004-08-23	35	x	l	l	8	8	0	0	0	1	0	0	0	0	0	0	0	0	0	0	0	0	0	0	0	0	0	0
118	2004-08-24	35	x	l	l	8	8	0	0	0	0	1	0	0	0	0	0	0	0	0	0	0	0	0	0	0	0	0	0
120	2004-08-24	35	x	l	l	8	8	0	0	0	0	0	0	0	0	0	0	0	0	0	0	1	0	0	0	0	0	0	0
122	2004-08-24	35	x	l	l	8	8	0	0	0	0	2	0	0	0	0	0	0	0	0	0	0	0	0	0	0	0	0	0
245	2004-08-24	35	x	l	l	8	8	0	0	2	0	1	0	0	0	0	0	0	0	0	0	0	0	0	0	0	0	0	0
697	2004-08-24	35	x	l	l	8	8	3	0	0	0	1	0	0	0	0	0	0	0	0	0	3	0	0	0	0	0	0	0
1080	2004-08-24	35	x	l	l	8	8	0	0	0	0	0	0	0	0	0	0	0	0	0	0	0	0	0	0	0	0	0	0
1088	2004-08-24	35	x	l	l	8	8	0	0	6	1	0	0	0	0	0	0	0	0	0	0	1	0	0	0	0	0	0	0
1197	2004-08-24	35	x	l	l	8	8	1	0	5	0	2	0	0	0	0	0	0	0	0	0	0	0	0	0	0	0	0	0
1374	2004-08-24	35	x	l	l	8	8	6	0	4	2	0	0	0	0	0	0	0	0	0	0	0	0	0	0	0	0	0	0
247	2004-08-25	35	x	l	l	8	8	0	0	1	0	1	0	0	0	0	0	0	0	0	0	0	0	0	0	0	0	0	0
666	2004-08-25	35	x	l	l	8	8	5	0	0	0	5	0	0	0	0	0	0	0	0	0	0	0	0	0	0	0	0	0
932	2004-08-25	35	x	l	l	8	8	25	0	4	0	3	0	0	0	0	0	0	0	0	0	3	0	0	0	0	0	0	0
933	2004-08-25	35	x	l	l	8	8	4	0	6	1	0	0	0	0	0	0	0	0	0	0	0	0	0	0	0	0	0	0
1009	2004-08-25	35	x	l	l	8	8	0	0	0	0	3	0	0	0	0	0	0	0	0	0	0	0	0	0	0	0	0	0
1012	2004-08-25	35	x	l	l	8	8	1	0	1	0	2	0	0	0	0	0	0	0	0	0	0	0	0	0	0	0	0	0
1109a	2004-08-25	35	x	l	l	8	8	0	0	5	0	0	0	0	0	0	0	0	0	0	0	0	0	0	0	0	0	0	0
1110a	2004-08-25	35	x	l	l	8	8	0	0	10	2	0	0	0	0	0	0	0	0	0	0	0	0	0	0	0	0	0	0
111	2004-08-26	35	x	l	l	8	8	0	0	0	0	0	0	0	0	0	0	0	0	0	0	0	0	0	0	0	0	0	0
247	2004-08-26	35	x	l	l	8	8	9	0	3	0	42	0	0	0	0	0	0	0	0	0	1	0	0	0	0	0	0	0
666	2004-08-26	35	x	l	l	8	8	0	0	0	0	6	0	0	0	0	0	0	0	0	0	0	0	0	0	0	0	0	0
932	2004-08-26	35	x	l	l	8	8	95	0	2	0	0	0	0	0	0	0	0	0	0	0	6	0	0	0	0	0	0	0
933	2004-08-26	35	x	l	l	8	8	12	0	1	1	0	0	0	0	0	0	1	0	0	0	0	0	0	0	0	0	0	0
1009	2004-08-26	35	x	l	l	8	8	0	0	1	0	1	0	0	0	0	0	0	0	0	0	0	0	0	0	0	0	0	0
1012	2004-08-26	35	x	l	l	8	8	0	0	4	1	5	0	0	0	0	0	0	0	0	0	0	0	0	0	0	0	0	0
1110a	2004-08-26	35	x	l	l	8	8	3	0	9	2	0	0	0	0	0	0	0	0	0	0	0	0	0	0	0	0	0	0
58	2004-08-30	36	x	l	l	8	8	1	0	0	0	20	0	0	0	0	0	0	0	0	0	0	0	0	0	0	0	0	0
59	2004-08-30	36	x	l	l	8	8	26	0	0	0	4	0	0	0	0	0	0	0	1	0	1	0	0	0	0	0	0	0
427	2004-08-30	36	x	l	l	8	8	0	0	0	1	4	2	0	0	0	0	0	0	0	0	0	0	0	0	0	0	0	0
434	2004-08-30	36	x	l	l	8	8	12	0	1	0	2	0	0	0	0	0	0	0	0	0	0	0	0	0	0	0	0	0
430a	2004-08-30	36	x	l	l	8	8	1	0	0	0	1	0	0	0	0	0	0	0	0	0	0	0	0	0	0	0	0	0
436b	2004-08-30	36	x	l	l	8	8	0	0	2	0	0	0	0	0	0	0	0	0	0	0	0	0	0	0	0	0	0	0
543a	2004-08-30	36	x	l	l	8	8	0	0	0	0	0	0	0	0	0	0	0	0	0	0	0	0	0	0	0	0	0	0
543b	2004-08-30	36	x	l	l	8	8	0	0	10	4	0	0	0	0	0	0	0	0	0	0	0	0	0	0	0	0	0	0
58	2004-08-31	36	x	l	l	8	8	4	0	2	0	9	2	0	0	0	0	0	0	0	0	0	0	0	0	0	0	0	0
59	2004-08-31	36	x	l	l	8	8	6	0	1	0	7	0	0	0	0	0	1	0	0	0	0	0	0	0	0	0	0	0
427	2004-08-31	36	x	l	l	8	8	2	0	0	2	0	0	0	0	0	0	0	0	0	0	0	0	0	0	0	0	0	0
434	2004-08-31	36	x	l	l	8	8	1	0	0	0	1	0	0	0	0	0	0	0	0	0	0	0	0	0	0	0	0	0
436a	2004-08-31	36	x	l	l	8	8	0	0	3	1	0	0	0	0	0	0	0	0	0	0	0	0	0	0	0	0	0	0
436b	2004-08-31	36	x	l	l	8	8	0	0	0	0	3	0	0	0	0	0	0	0	0	0	0	0	0	0	0	0	0	0
543a	2004-08-31	36	x	l	l	8	8	0	0	4	2	0	0	0	0	0	0	0	0	0	0	0	0	0	0	0	0	0	0
543b	2004-08-31	36	x	l	l	8	8	1	0	9	0	0	0	0	0	0	0	0	0	0	0	0	0	0	0	0	0	0	0
36	2004-09-01	36	x	l	l	9	9	25	0	0	0	2	0	2	0	0	0	0	0	0	0	3	0	0	0	0	0	0	0
35	2004-09-01	36	x	l	l	9	9	16	0	1	0	0	0	0	0	0	0	0	0	0	0	3	0	0	0	0	0	0	0
37	2004-09-01	36	x	l	l	9	9	26	0	0	0	0	0	0	0	0	0	0	0	0	0	0	0	0	0	0	0	0	0
57	2004-09-01	36	x	l	l	9	9	0	0	0	0	3	1	0	0	0	0	0	0	0	0	0	0	0	0	0	0	0	0
379	2004-09-01	36	x	l	l	9	9	0	0	4	1	0	0	0	0	0	0	0	0	0	0	0	0	0	0	0	0	0	0
389	2004-09-01	36	x	l	l	9	9	0	0	0	0	0	0	0	0	0	0	0	0	0	0	0	0	0	0	0	0	0	0
1376	2004-09-01	36	x	l	l	9	9	1	0	0	0	1	0	0	0	0	0	0	0	0	0	1	0	0	0	0	0	0	0
35	2004-09-02	36	x	l	l	9	9	0	0	0	0	0	1	0	0	0	0	0	0	0	0	0	0	0	0	0	0	0	0
379	2004-09-02	36	x	l	l	9	9	0	0	0	0	0	0	0	0	0	0	0	0	0	0	0	0	0	0	0	0	0	0
389	2004-09-02	36	x	l	l	9	9	0	0	0	0	0	0	0	0	0	0	0	0	0	0	0	0	0	0	0	0	0	0
694	2004-09-02	36	x	l	l	9	9	0	0	0	0	0	0	0	0	0	0	0	0	0	0	0	0	0	0	0	0	0	0
760	2004-09-02	36	x	l	l	9	9	0	0	3	0	0	0	0	0	0	0	0	0	0	0	0	0	0	0	0	0	0	0
1360	2004-09-02	36	x	l	l	9	9	0	0	0	0	0	0	0	0	0	0	0	0	0	0	0	0	0	0	0	0	0	0
1379	2004-09-02	36	x	l	l	9	9	0	0	0	0	0	0	0	0	0	0	0	0	0	0	0	0	0	0	0	0	0	0
1520b	2004-09-02	36	x	l	l	9	9	0	0	1	0	3	0	0	0	0	0	0	0	0	0	0	0	0	0	0	0	0	0
60	2004-09-22	39	x	l	l	9	9	0	0	1	0	0	0	0	0	0	0	0	0	0	0	0	0	0	0	0	0	0	0
70	2004-09-22	39	x	l	l	9	9	2	0	0	0	10	0	0	0	0	0	0	0	0	0	0	0	0	0	0	0	0	0
72	2004-09-22	39	x	l	l	9	9	0	0	0	0	0	0	0	0	0	0	0	0	0	0	0	0	0	0	0	0	0	0
921	2004-09-22	39	x	l	l	9	9	3	0	0	0	1	0	0	0	0	0	0	0	0	0	1	0	0	0	0	0	0	0
928	2004-09-22	39	x	l	l	9	9	43	0	39	1	20	2	0	0	0	0	0	0	0	0	34	0	0	0	0	0	0	0
930	2004-09-22	39	x	l	l	9	9	6	0	0	0	4	0	0	0	0	0	0	0	0	0	0	0	0	0	0	0	0	0
998	2004-09-22	39	x	l	l	9	9	0	0	0	0	0	0	0	0	0	0	0	0	0	0	0	0	0	0	0	0	0	0
1309	2004-09-22	39	x	l	l	9	9	1	0	19	0	0	0	0	0	0	0	0	0	0	0	12	0	0	0	0	0	0	0
60	2004-09-23	39	x	l	l	9	9	1	0	0	0	2	0	0	0	0	0	0	0	0	0	0	0	0	0	0	0	0	0
70	2004-09-23	39	x	l	l	9	9	0	0	0	0	7	0	0	0	0	0	0	0	0	0	0	0	0	0	0	0	0	0
76	2004-09-23	39	x	l	l	9	9	0	0	0	0	0	0	0	0	0	0	0	0	0	0	0	0	0	0	0	0	0	0
921	2004-09-23	39	x	l	l	9	9	8	0	0	0	7	0	0	0	0	0	0	0	0	0	0	0	0	0	0	0	0	0
928	2004-09-23	39	x	l	l	9	9	26	0	181	6	46	0	0	0	0	0	1	0	0	0	85	13	0	0	0	0	0	0
930	2004-09-23	39	x	l	l	9	9	7	0	0	0	10	0	0	0	0	0	0	0	0	0	0	0	0	0	0	0	0	0
966	2004-09-23	39	x	l	l	9	9	18	0	0	0	5	0	0	0	0	0	0	0	0	0	0	0	0	0	0	0	0	0
1309	2004-09-23	39	x	l	l	9	9	3	0	6	0	0	0	0	0	0	0	0	0	0	0	4	0	0	0	0	0	0	0
53	2004-09-27	40	x	l	l	9	9	0	0	4	1	52	2	0	0	0	0	0	0	0	0	0	0	0	0	0	0	0	0
59	2004-09-27	40	x	l	l	9	9	0	0	0	0	37	0	0	0	0	0	8	0	0	0	4	0	0	0	0	0	0	0
71	2004-09-27	40	x	l	l	9	9	8	0	0	0	25	1	0	0	0	0	0	0	0	0	0	0	0	0	0	0	0	0
77	2004-09-27	40	x	l	l	9	9	0	0	1	0	19	1	0	0	0	0	0	0	0	0	1	0	0	0	0	0	0	0
365	2004-09-27	40	x	l	l	9	9	0	0	0	0	0	0	0	0	0	0	0	0	0	0	0	0	0	0	0	0	0	0
841	2004-09-27	40	x	l	l	9	9	0	0	0	0	10	2	0	0	0	0	0	0	0	0	0	0	0	0	0	0	0	0
847	2004-09-27	40	x	l	l	9	9	0	0	0	0	4	2	0	0	0	0	0	0	0	0	0	0	0	0	0	0	0	0
994	2004-09-27	40	x	l	l	9	9	5	0	2	2	31	10	0	0	0	0	0	0	0	0	0	0	0	0	0	0	0	0
995	2004-09-27	40	x	l	l	9	9	0	0	0	0	7	0	0	0	0	0	0	0	0	0	0	0	0	0	0	0	0	0
1555	2004-09-27	40	x	l	l	9	9	0	0	4	0	3	0	0	0	0	0	0	0	0	0	0	0	0	0	0	0	0	0
419b	2004-09-27	40	x	l	l	9	9	5	0	0	0	0	0	0	0	0	0	0	0	0	0	0	0	0	0	0	0	0	0
53	2004-09-28	40	x	l	l	9	9	0	0	1	0	6	0	0	0	0	0	0	0	0	0	0	0	0	0	0	0	0	0
59	2004-09-28	40	x	l	l	9	9	0	0	0	0	31	2	0	0	0	0	0	0	0	0	0	0	0	0	0	0	0	0
71	2004-09-28	40	x	l	l	9	9	4	0	0	0	59	0	0	0	0	0	1	0	0	0	0	0	0	0	0	0	0	0
77	2004-09-28	40	x	l	l	9	9	0	0	0	0	31	2	0	0	0	0	1	0	0	0	0	0	0	0	0	0	0	0
841	2004-09-28	40	x	l	l	9	9	0	0	0	0	36	0	0	0	0	0	0	0	0	0	3	0	0	0	0	0	0	0
847	2004-09-28	40	x	l	l	9	9	12	0	0	0	11	1	0	0	0	0	0	0	0	0	1	0	0	0	0	0	0	0
994	2004-09-28	40	x	l	l	9	9	3	0	3	1	3	0	0	0	0	0	0	0	0	0	0	0	0	0	0	0	0	0
995	2004-09-28	40	x	l	l	9	9	3	0	0	0	128	1	0	0	0	0	0	0	0	0	0	0	0	0	0	0	0	0
1552	2004-09-28	40	x	l	l	9	9	0	0	2	0	5	0	0	0	0	0	0	0	0	0	0	0	0	0	0	0	0	0
1555	2004-09-28	40	x	l	l	9	9	0	0	18	2	0	0	0	0	0	0	0	0	0	0	0	0	0	0	0	0	0	0
49	2004-09-29	40	x	l	l	9	9	0	0	0	0	2	1	0	0	0	0	0	0	0	0	0	0	0	0	0	0	0	0
52	2004-09-29	40	x	l	l	9	9	0	0	0	1	9	0	0	0	0	0	0	0	0	0	0	0	0	0	0	0	0	0
76	2004-09-29	40	x	l	l	9	9	0	0	0	0	25	1	0	0	0	0	0	0	1	0	1	0	0	0	0	0	0	0
79	2004-09-29	40	x	l	l	9	9	0	0	0	0	19	0	0	0	0	0	0	0	0	0	0	0	0	0	0	0	0	0
167	2004-09-29	40	x	l	l	9	9	0	0	0	0	6	0	0	0	0	0	0	0	0	0	0	0	0	0	0	0	0	0
169	2004-09-29	40	x	l	l	9	9	1	0	0	0	8	0	0	0	0	0	0	0	0	0	1	0	0	0	0	0	0	0
409	2004-09-29	40	x	l	l	9	9	0	0	0	0	0	0	0	0	0	0	0	0	0	0	0	0	0	0	0	0	0	0
416	2004-09-29	40	x	l	l	9	9	0	0	0	0	4	0	0	0	0	0	0	0	0	0	0	0	0	0	0	0	0	0
838	2004-09-29	40	x	l	l	9	9	5	0	0	0	7	0	0	0	0	0	0	0	0	0	0	0	0	0	0	0	0	0
851	2004-09-29	40	x	l	l	9	9	0	0	0	0	4	1	0	0	0	0	0	0	0	0	0	0	0	0	0	0	0	0
930	2004-09-29	40	x	l	l	9	9	0	0	0	0	12	0	0	0	0	0	0	0	0	0	0	0	0	0	0	0	0	0
1413	2004-09-29	40	x	l	l	9	9	1	0	2	0	0	0	0	0	0	0	1	0	0	0	0	0	0	0	0	0	0	0
79	2004-09-30	40	x	l	l	9	9	0	0	0	0	6	1	3	0	0	0	0	0	0	0	0	0	0	0	0	0	0	0
49	2004-09-30	40	x	l	l	9	9	0	0	0	0	4	1	0	0	0	0	0	0	0	0	0	0	0	0	0	0	0	0
52	2004-09-30	40	x	l	l	9	9	0	0	0	0	22	0	0	0	0	0	0	0	0	0	0	0	0	0	0	0	0	0
76	2004-09-30	40	x	l	l	9	9	0	0	0	0	23	0	0	0	0	0	0	0	0	0	0	0	0	0	0	0	0	0
169	2004-09-30	40	x	l	l	9	9	2	0	0	0	4	0	0	0	0	0	0	0	0	0	0	0	0	0	0	0	0	0
179	2004-09-30	40	x	l	l	9	9	1	0	0	0	4	2	0	0	0	0	0	0	0	0	0	0	0	0	0	0	0	0
838	2004-09-30	40	x	l	l	9	9	0	0	0	0	4	0	0	0	0	0	0	0	0	0	0	0	0	0	0	0	0	0
851	2004-09-30	40	x	l	l	9	9	0	0	0	0	3	1	0	0	0	0	0	0	0	0	0	0	0	0	0	0	0	0
406	2004-10-04	41	x	l	l	10	10	0	0	0	0	0	0	0	0	0	0	0	0	0	0	0	0	0	0	0	0	0	0
422	2004-10-04	41	x	l	l	10	10	9	0	4	2	0	0	0	0	0	0	0	0	0	0	0	0	0	0	0	0	0	0
453	2004-10-04	41	x	l	l	10	10	29	0	0	0	8	0	0	0	0	0	1	0	0	0	0	0	0	0	0	0	0	0
458	2004-10-04	41	x	l	l	10	10	0	0	0	0	1	0	0	0	0	0	0	0	0	0	0	0	0	0	0	0	0	0
459	2004-10-04	41	x	l	l	10	10	5	0	0	0	0	0	0	0	0	0	0	0	0	0	0	0	0	0	0	0	0	0
1327	2004-10-04	41	x	l	l	10	10	48	0	2	0	10	0	0	0	0	0	0	0	0	0	0	0	0	0	0	0	0	0
1399	2004-10-04	41	x	l	l	10	10	3	0	0	0	1	0	0	0	0	0	0	0	0	0	0	0	0	0	0	0	0	0
436a	2004-10-04	41	x	l	l	10	10	0	0	0	0	2	0	0	0	0	0	0	0	0	0	0	0	0	0	0	0	0	0
421	2004-10-05	41	x	l	l	10	10	33	0	0	0	20	0	0	0	0	0	0	0	0	0	0	0	0	0	0	0	0	0
422	2004-10-05	41	x	l	l	10	10	0	0	0	0	0	0	0	0	0	0	0	0	0	0	0	0	0	0	0	0	0	0
453	2004-10-05	41	x	l	l	10	10	7	0	0	0	8	0	0	0	0	0	0	0	0	0	1	0	0	0	0	0	0	0
966	2004-10-05	41	x	l	l	10	10	85	0	0	0	14	0	0	0	0	0	0	0	0	0	0	0	0	0	0	0	0	0
1360	2004-10-05	41	x	l	l	10	10	0	0	1	0	4	0	0	0	0	0	0	0	0	0	0	0	0	0	0	0	0	0
436a	2004-10-05	41	x	l	l	10	10	0	0	0	0	2	0	0	0	0	0	0	0	0	0	0	0	0	0	0	0	0	0
429	2004-10-06	41	x	l	l	10	10	0	0	8	4	3	0	0	0	0	0	0	0	0	0	0	0	0	0	0	0	0	0
643	2004-10-06	41	x	l	l	10	10	0	0	0	0	0	0	0	0	0	0	0	0	0	0	0	0	0	0	0	0	0	0
966	2004-10-06	41	x	l	l	10	10	208	0	0	0	19	0	0	0	0	0	0	0	0	0	0	0	0	0	0	0	0	0
991	2004-10-06	41	x	l	l	10	10	0	0	0	0	3	7	0	0	0	0	0	0	0	0	0	0	0	0	0	0	0	0
994	2004-10-06	41	x	l	l	10	10	0	0	0	0	112	1	0	0	0	0	0	0	0	0	0	0	0	0	0	0	0	0
1329	2004-10-06	41	x	l	l	10	10	0	0	16	37	0	0	0	0	0	0	0	0	0	0	0	0	0	0	0	0	0	0
1360	2004-10-06	41	x	l	l	10	10	2	0	3	1	0	0	0	0	0	0	0	0	0	0	3	0	0	0	0	0	0	0
378	2004-10-07	41	x	l	l	10	10	0	0	0	0	0	0	0	0	0	0	0	0	0	0	0	0	0	0	0	0	0	0
379	2004-10-07	41	x	l	l	10	10	0	0	0	0	0	0	0	0	0	0	0	0	0	0	0	0	0	0	0	0	0	0
994	2004-10-07	41	x	l	l	10	10	6	0	0	0	35	0	0	0	0	0	0	0	0	0	3	0	0	0	0	0	0	0
996	2004-10-07	41	x	l	l	10	10	24	0	0	0	18	0	0	0	0	0	0	0	0	0	0	0	0	0	0	0	0	0
1309	2004-10-11	42	x	l	l	10	10	0	0	0	0	12	0	5	0	0	0	0	0	7	0	94	0	0	0	0	0	0	0
59	2004-10-11	42	x	l	l	10	10	0	0	0	0	13	1	0	0	0	0	0	0	0	0	15	1	0	0	0	0	0	0
75	2004-10-11	42	x	l	l	10	10	0	0	0	0	22	1	0	0	0	0	0	0	0	0	0	0	0	0	0	0	0	0
77	2004-10-11	42	x	l	l	10	10	1	0	0	0	37	4	0	0	0	0	0	0	0	0	0	0	0	0	0	0	0	0
78	2004-10-11	42	x	l	l	10	10	8	0	0	0	2	0	0	0	0	0	0	0	0	0	1	0	0	0	0	0	0	0
79	2004-10-11	42	x	l	l	10	10	0	0	12	0	9	0	0	0	0	0	1	0	2	0	3	0	0	0	0	0	0	0
1000	2004-10-11	42	x	l	l	10	10	5	0	0	0	2	0	0	0	0	0	0	0	0	0	1	0	0	0	0	0	0	0
59	2004-10-12	42	x	l	l	10	10	0	0	0	0	12	0	0	0	0	0	0	0	0	0	14	0	0	0	0	0	0	0
75	2004-10-12	42	x	l	l	10	10	0	0	0	0	0	0	0	0	0	0	0	0	0	0	33	0	0	0	0	0	0	0
78	2004-10-12	42	x	l	l	10	10	9	0	0	0	2	0	0	0	0	0	0	0	0	0	3	0	0	0	0	0	0	0
79	2004-10-12	42	x	l	l	10	10	1	0	11	1	15	0	0	0	0	0	0	0	0	0	0	0	0	0	0	0	0	0
1000	2004-10-12	42	x	l	l	10	10	4	0	0	0	6	0	0	0	0	0	0	0	0	0	2	0	0	0	0	0	0	0
1052	2004-10-12	42	x	l	l	10	10	0	0	6	0	2	0	0	0	0	0	0	0	0	0	0	0	0	0	0	0	0	0
1309	2004-10-12	42	x	l	l	10	10	7	0	26	0	0	0	0	0	0	0	0	0	0	0	7	0	0	0	0	0	0	0
1414	2004-10-12	42	x	l	l	10	10	0	0	11	0	12	0	0	0	0	0	0	0	0	0	21	0	0	0	0	0	0	0
247a	2004-10-12	42	x	l	l	10	10	16	0	7	0	9	0	0	0	0	0	0	0	0	0	4	0	0	0	0	0	0	0
247b	2004-10-12	42	x	l	l	10	10	10	0	0	0	0	0	0	0	0	0	0	0	0	0	0	0	0	0	0	0	0	0
52	2004-10-13	42	x	l	l	10	10	0	0	0	0	21	0	0	0	0	0	0	0	0	0	0	0	0	0	0	0	2	0
53	2004-10-13	42	x	l	l	10	10	3	0	0	0	13	0	0	0	0	0	0	0	0	0	0	0	0	0	0	0	0	0
58	2004-10-13	42	x	l	l	10	10	10	0	1	0	5	1	0	0	0	0	0	0	0	0	2	0	0	0	0	0	0	0
69	2004-10-13	42	x	l	l	10	10	0	0	0	0	6	2	0	0	0	0	0	0	0	0	1	0	0	0	0	0	0	0
72	2004-10-13	42	x	l	l	10	10	2	0	0	0	4	0	0	0	0	0	0	0	0	0	0	0	0	0	0	0	0	0
73	2004-10-13	42	x	l	l	10	10	0	0	1	1	39	1	0	0	0	0	0	0	0	0	0	0	0	0	0	0	0	0
76	2004-10-13	42	x	l	l	10	10	12	1	0	0	62	2	0	0	0	0	0	0	0	0	0	0	0	0	0	0	0	0
1052	2004-10-13	42	x	l	l	10	10	0	0	3	3	2	0	0	0	0	0	0	0	0	0	0	0	0	0	0	0	0	0
1375	2004-10-13	42	x	l	l	10	10	0	0	0	0	4	1	0	0	0	0	0	0	0	0	0	0	0	0	0	0	0	0
1414	2004-10-13	42	x	l	l	10	10	0	0	2	1	32	5	0	0	0	0	0	0	0	0	3	0	0	0	0	0	0	0
52	2004-10-14	42	x	l	l	10	10	0	0	0	0	63	0	0	0	0	0	0	0	0	0	0	0	0	0	0	0	0	0
53	2004-10-14	42	x	l	l	10	10	0	0	0	0	0	0	0	0	0	0	0	0	0	0	0	0	0	0	0	0	0	0
55	2004-10-14	42	x	l	l	10	10	72	0	0	0	3	0	0	0	0	0	0	0	0	0	5	0	0	0	0	0	0	0
57	2004-10-14	42	x	l	l	10	10	0	0	0	0	18	0	0	0	0	0	0	0	0	0	0	0	0	0	0	0	0	0
59	2004-10-14	42	x	l	l	10	10	0	0	0	0	16	2	0	0	0	0	0	0	0	0	0	0	0	0	0	0	0	0
60	2004-10-14	42	x	l	l	10	10	0	0	0	0	1	0	0	0	0	0	0	0	0	0	0	0	0	0	0	0	0	0
73	2004-10-14	42	x	l	l	10	10	0	0	0	0	59	0	0	0	0	0	0	0	0	0	0	0	0	0	0	0	0	0
76	2004-10-14	42	x	l	l	10	10	8	0	0	0	0	0	0	0	0	0	0	0	0	0	0	0	0	0	0	0	0	0
302	2004-10-14	42	x	l	l	10	10	0	0	0	0	6	0	0	0	0	0	0	0	0	0	1	0	0	0	0	0	0	0
1375	2004-10-14	42	x	l	l	10	10	5	0	0	0	23	0	0	0	0	0	0	0	0	0	0	0	0	0	0	0	0	0
1414	2004-10-14	42	x	l	l	10	10	22	0	2	1	18	1	0	0	0	0	0	0	0	0	0	0	0	0	0	0	0	0
559	2004-10-18	43	x	l	l	10	10	0	0	0	0	0	0	0	0	0	0	0	0	0	0	0	0	0	0	0	0	0	0
247a	2004-10-18	43	x	l	l	10	10	0	0	2	3	2	0	0	0	0	0	0	0	0	0	0	0	0	0	0	0	0	0
254a	2004-10-18	43	x	l	l	10	10	0	0	4	5	0	0	0	0	0	0	0	0	0	0	0	0	0	0	0	0	0	0
265b	2004-10-18	43	x	l	l	10	10	0	0	21	30	0	0	0	0	0	0	0	0	0	0	0	0	0	0	0	0	0	0
558b	2004-10-18	43	x	l	l	10	10	0	0	2	5	1	0	0	0	0	0	0	0	0	0	0	0	0	0	0	0	0	0
45	2004-10-19	43	x	l	l	10	10	19	0	0	0	17	0	0	0	0	0	0	0	0	0	2	0	0	0	0	0	0	0
252	2004-10-19	43	x	l	l	10	10	0	0	0	0	3	0	0	0	0	0	0	0	0	0	0	0	0	0	0	0	0	0
265	2004-10-19	43	x	l	l	10	10	2	0	21	0	0	0	0	0	0	0	0	0	0	0	0	0	0	0	0	0	0	0
251a	2004-10-19	43	x	l	l	10	10	0	0	0	0	0	0	0	0	0	0	0	0	0	0	0	0	0	0	0	0	0	0
251b	2004-10-19	43	x	l	l	10	10	0	0	3	6	2	0	0	0	0	0	0	0	0	0	0	0	0	0	0	0	0	0
252b	2004-10-19	43	x	l	l	10	10	0	0	1	5	0	0	0	0	0	0	0	0	0	0	0	0	0	0	0	0	0	0
254a	2004-10-19	43	x	l	l	10	10	4	0	0	0	0	0	0	0	0	0	0	0	0	0	0	0	0	0	0	0	0	0
256a	2004-10-19	43	x	l	l	10	10	0	0	0	0	2	1	0	0	0	0	0	0	0	0	0	0	0	0	0	0	0	0
257a	2004-10-19	43	x	l	l	10	10	0	0	3	0	0	0	0	0	0	0	0	0	0	0	0	0	0	0	0	0	0	0
258a	2004-10-19	43	x	l	l	10	10	1	0	12	4	1	0	0	0	0	0	0	0	0	0	0	0	0	0	0	0	0	0
559a	2004-10-19	43	x	l	l	10	10	0	0	2	2	4	0	0	0	0	0	0	0	0	0	0	0	0	0	0	0	0	0
26	2004-10-20	43	x	l	l	10	10	0	0	3	0	3	0	0	0	0	0	0	0	0	0	4	1	0	0	0	0	0	0
45	2004-10-20	43	x	l	l	10	10	0	0	0	0	20	2	0	0	0	0	0	0	0	0	0	0	0	0	0	0	0	0
47	2004-10-20	43	x	l	l	10	10	11	0	0	0	13	0	0	0	0	0	0	0	0	0	1	0	0	0	0	0	0	0
155	2004-10-20	43	x	l	l	10	10	0	0	0	0	0	0	0	0	0	0	0	0	0	0	0	0	0	0	0	0	0	0
523	2004-10-20	43	x	l	l	10	10	0	0	2	0	1	0	0	0	0	0	0	0	0	0	0	0	0	0	0	0	0	0
254b	2004-10-20	43	x	l	l	10	10	0	0	11	0	0	0	0	0	0	0	0	0	0	0	0	0	0	0	0	0	0	0
257b	2004-10-20	43	x	l	l	10	10	0	0	1	0	2	0	0	0	0	0	0	0	0	0	0	0	0	0	0	0	0	0
258a	2004-10-20	43	x	l	l	10	10	0	0	1	0	1	8	0	0	0	0	0	0	0	0	1	0	0	0	0	0	0	0
259a	2004-10-20	43	x	l	l	10	10	0	0	0	0	0	0	0	0	0	0	0	0	0	0	0	0	0	0	0	0	0	0
261a	2004-10-20	43	x	l	l	10	10	0	0	1	0	1	0	0	0	0	0	0	0	0	0	0	0	0	0	0	0	0	0
558b	2004-10-20	43	x	l	l	10	10	0	0	0	0	0	0	0	0	0	0	0	0	0	0	0	0	0	0	0	0	0	0
26	2004-10-21	43	x	l	l	10	10	0	0	1	0	3	1	0	0	0	0	0	0	0	0	0	0	0	0	0	0	0	0
46	2004-10-21	43	x	l	l	10	10	1	0	0	0	5	0	0	0	0	0	0	0	0	0	0	0	0	0	0	0	0	0
47	2004-10-21	43	x	l	l	10	10	0	0	0	0	31	0	0	0	0	0	0	0	0	0	0	0	0	0	0	0	0	0
523	2004-10-21	43	x	l	l	10	10	0	0	1	0	0	0	0	0	0	0	0	0	0	0	0	0	0	0	0	0	0	0
257a	2004-10-21	43	x	l	l	10	10	0	0	0	0	0	0	0	0	0	0	0	0	0	0	0	0	0	0	0	0	0	0
258a	2004-10-21	43	x	l	l	10	10	1	0	0	0	4	0	0	0	0	0	0	0	0	0	0	0	0	0	0	0	0	0
259a	2004-10-21	43	x	l	l	10	10	0	0	0	0	0	0	0	0	0	0	0	0	0	0	0	0	0	0	0	0	0	0
55	2004-10-25	44	x	l	l	10	10	8	0	0	0	0	0	0	0	0	0	0	0	0	0	0	0	0	0	0	0	0	0
672	2004-10-25	44	x	l	l	10	10	0	0	0	0	9	1	0	0	0	0	0	0	0	0	0	0	0	0	0	0	0	0
677	2004-10-25	44	x	l	l	10	10	19	0	0	0	2	0	0	0	0	0	0	0	0	0	0	0	0	0	0	0	0	0
760	2004-10-25	44	x	l	l	10	10	7	0	0	0	15	0	0	0	0	0	0	0	0	0	0	0	0	0	0	0	0	0
763	2004-10-25	44	x	l	l	10	10	28	0	0	0	3	3	0	0	0	0	0	0	0	0	1	0	0	0	0	0	0	0
777	2004-10-25	44	x	l	l	10	10	7	0	0	0	1	0	0	0	0	0	1	0	0	0	0	0	0	0	0	0	0	0
809	2004-10-25	44	x	l	l	10	10	20	0	0	0	7	0	0	0	0	0	0	0	0	0	0	0	0	0	0	0	0	0
810	2004-10-25	44	x	l	l	10	10	4	0	0	0	59	2	0	0	0	0	0	0	0	0	0	0	0	0	0	0	0	0
835	2004-10-25	44	x	l	l	10	10	8	0	3	1	27	4	0	0	0	0	0	0	0	0	0	0	0	0	0	0	0	0
1310	2004-10-25	44	x	l	l	10	10	0	0	0	0	16	0	0	0	0	0	0	0	0	0	0	0	0	0	0	0	0	0
75	2004-10-26	44	x	l	l	10	10	0	0	0	0	22	0	0	0	0	0	0	0	0	0	0	0	0	0	0	0	0	0
672	2004-10-26	44	x	l	l	10	10	0	0	0	0	10	0	0	0	0	0	0	0	0	0	0	0	0	0	0	0	0	0
677	2004-10-26	44	x	l	l	10	10	0	0	0	0	0	0	0	0	0	0	0	0	0	0	4	0	0	0	0	0	0	0
760	2004-10-26	44	x	l	l	10	10	0	0	0	0	4	1	0	0	0	0	0	0	0	0	0	0	0	0	0	0	0	0
763	2004-10-26	44	x	l	l	10	10	5	0	0	0	23	4	0	0	0	0	1	0	0	0	2	2	0	0	0	0	0	0
777	2004-10-26	44	x	l	l	10	10	0	0	0	0	2	2	0	0	0	0	0	0	0	0	1	0	0	0	0	0	0	0
809	2004-10-26	44	x	l	l	10	10	2	0	0	0	0	0	0	0	0	0	0	0	0	0	1	0	0	0	0	0	0	0
835	2004-10-26	44	x	l	l	10	10	1	0	0	0	27	0	0	0	0	0	0	0	0	0	2	6	0	0	0	0	0	0
866	2004-10-26	44	x	l	l	10	10	0	0	0	0	0	0	0	0	0	0	0	0	0	0	0	0	0	0	0	0	0	0
1309	2004-10-26	44	x	l	l	10	10	0	0	0	0	11	0	0	0	0	0	0	0	0	0	0	0	0	0	0	0	0	0
1335	2004-10-26	44	x	l	l	10	10	13	0	0	0	23	1	0	0	0	0	0	0	0	0	0	0	0	0	0	0	0	0
55	2004-10-27	44	x	l	l	10	10	18	0	0	0	66	17	0	0	0	0	0	0	0	0	0	0	0	0	0	0	0	0
1335	2004-10-27	44	x	l	l	10	10	29	0	0	0	24	0	0	0	0	0	0	0	0	0	0	0	0	0	0	0	0	0
52	2004-10-28	44	x	l	l	10	10	31	0	0	0	0	0	0	0	0	0	1	0	0	0	1	0	0	0	0	0	0	0
57	2004-10-28	44	x	l	l	10	10	0	0	0	0	87	0	0	0	0	0	0	0	0	0	0	0	0	0	0	0	0	0
80	2004-10-28	44	x	l	l	10	10	0	0	3	0	55	0	0	0	0	0	0	0	0	0	0	0	0	0	0	0	0	0
676	2004-10-28	44	x	l	l	10	10	23	0	0	0	19	0	0	0	0	0	0	0	0	0	0	0	0	0	0	0	0	0
679	2004-10-28	44	x	l	l	10	10	16	0	0	0	0	0	0	0	0	0	0	0	0	0	0	0	0	0	0	0	0	0
1439	2004-10-28	44	x	l	l	10	10	106	0	1	0	311	0	0	0	0	0	0	0	0	0	14	0	0	0	0	0	0	0
92	2004-11-01	45	x	l	l	11	11	0	0	0	0	0	0	0	0	0	0	0	0	0	0	0	0	0	0	0	0	1	0
221	2004-11-01	45	x	l	l	11	11	29	0	0	0	6	0	0	0	0	0	0	0	0	0	0	0	0	0	0	0	0	0
241	2004-11-01	45	x	l	l	11	11	7	0	0	0	5	0	0	0	0	0	0	0	0	0	0	0	0	0	0	0	0	0
1356	2004-11-01	45	x	l	l	11	11	2	0	2	0	1	0	0	0	0	0	0	0	0	0	0	0	0	0	0	0	0	0
41	2004-11-02	45	x	l	l	11	11	0	0	0	0	1	0	0	0	0	0	0	0	0	0	0	0	0	0	0	0	0	0
221	2004-11-02	45	x	l	l	11	11	3	0	0	0	46	0	0	0	0	0	0	0	0	0	0	0	0	0	0	0	0	0
241	2004-11-02	45	x	l	l	11	11	20	0	0	0	6	0	0	0	0	0	0	0	0	0	0	0	0	0	0	0	0	0
41	2004-11-03	45	x	l	l	11	11	3	0	0	0	23	1	0	0	0	0	1	0	0	0	0	0	0	0	0	0	0	0
241	2004-11-03	45	x	l	l	11	11	0	0	0	0	0	0	0	0	0	0	0	0	0	0	0	0	0	0	0	0	0	0
1012	2004-11-03	45	x	l	l	11	11	0	0	2	0	3	0	0	0	0	0	0	0	0	0	0	0	0	0	0	0	0	0
872	2004-11-14	46	x	l	l	11	11	0	0	1	1	55	1	0	0	0	0	0	0	0	0	0	0	0	0	0	0	0	0
917	2004-11-14	46	x	l	l	11	11	0	0	1	2	1	0	0	0	0	0	0	0	0	0	0	0	0	0	0	0	0	0
920	2004-11-14	46	x	l	l	11	11	0	0	1	0	1	0	0	0	0	0	0	0	0	0	0	0	0	0	0	0	0	0
933	2004-11-14	46	x	l	l	11	11	20	0	0	0	2	0	0	0	0	0	0	0	0	0	0	0	0	0	0	0	0	0
27	2004-11-15	47	x	l	l	11	11	15	0	0	0	76	0	0	0	0	0	0	0	0	0	0	0	0	0	0	0	0	0
872	2004-11-15	47	x	l	l	11	11	0	0	0	0	75	0	0	0	0	0	0	0	0	0	0	0	0	0	0	0	0	0
917	2004-11-15	47	x	l	l	11	11	5	0	1	4	0	0	0	0	0	0	0	0	0	0	0	0	0	0	0	0	0	0
920	2004-11-15	47	x	l	l	11	11	0	0	0	0	0	0	0	0	0	0	0	0	0	0	0	0	0	0	0	0	0	0
933	2004-11-15	47	x	l	l	11	11	5	0	2	0	4	0	0	0	0	0	0	0	0	0	0	0	0	0	0	0	0	0
1312	2004-11-15	47	x	l	l	11	11	125	0	0	0	7	0	0	0	0	0	0	0	0	0	0	0	0	0	0	0	0	0
27	2004-11-16	47	x	l	l	11	11	178	0	0	0	10	0	0	0	0	0	0	0	0	0	0	0	0	0	0	0	0	0
917	2004-11-16	47	x	l	l	11	11	0	0	0	0	9	0	0	0	0	0	0	0	0	0	0	0	0	0	0	0	0	0
987	2004-11-16	47	x	l	l	11	11	50	0	4	1	24	0	0	0	0	0	0	0	0	0	1	0	0	0	0	0	0	0
1312	2004-11-16	47	x	l	l	11	11	12	0	0	0	20	0	0	0	0	0	0	0	0	0	0	0	0	0	0	0	0	0
1358	2004-11-16	47	x	l	l	11	11	3	0	0	0	2	0	0	0	0	0	0	0	0	0	0	0	0	0	0	0	0	0
1412	2004-11-16	47	x	l	l	11	11	2	0	1	1	0	0	0	0	0	0	0	0	0	0	0	0	0	0	0	0	0	0
29	2004-11-17	47	x	l	l	11	11	3	0	12	2	15	7	0	0	0	0	0	0	0	0	0	0	0	0	0	0	0	0
917	2004-11-17	47	x	l	l	11	11	2	0	1	0	8	0	0	0	0	0	0	0	0	0	0	0	0	0	0	0	0	0
987	2004-11-17	47	x	l	l	11	11	144	0	0	0	0	0	0	0	0	0	0	0	0	0	0	0	0	0	0	0	0	0
1358	2004-11-17	47	x	l	l	11	11	2	0	0	0	0	0	0	0	0	0	0	0	0	0	0	0	0	0	0	0	0	0
1412	2004-11-17	47	x	l	l	11	11	5	0	0	0	0	0	0	0	0	0	0	0	0	0	0	0	0	0	0	0	0	0
1414	2004-11-17	47	x	l	l	11	11	0	0	1	2	6	0	0	0	0	0	0	0	0	0	0	0	0	0	0	0	0	0
1435	2004-11-17	47	x	l	l	11	11	17	1	2	0	12	0	0	0	0	0	0	0	0	0	0	0	0	0	0	0	0	0
29	2004-11-18	47	x	l	l	11	11	16	0	0	0	15	0	0	0	0	0	0	0	0	0	0	0	0	0	0	0	0	0
824	2004-11-18	47	x	l	l	11	11	3	0	0	1	72	0	0	0	0	0	0	0	0	0	0	0	0	0	0	0	0	0
953	2004-11-18	47	x	l	l	11	11	12	0	7	0	27	0	0	0	0	0	0	0	0	0	0	0	0	0	0	0	0	0
974	2004-11-18	47	x	l	l	11	11	0	0	1	1	6	0	0	0	0	0	0	0	0	0	0	0	0	0	0	0	0	0
979	2004-11-18	47	x	l	l	11	11	1	0	0	0	22	0	0	0	0	0	0	0	0	0	0	0	0	0	0	0	0	0
1435	2004-11-18	47	x	l	l	11	11	0	0	0	0	50	0	0	0	0	0	0	0	0	0	0	0	0	0	0	0	0	0
356	2004-11-22	48	x	l	l	11	11	4	0	0	0	0	0	0	0	0	0	0	0	0	0	0	0	0	0	0	0	0	0
357	2004-11-22	48	x	l	l	11	11	0	0	0	0	2	0	0	0	0	0	0	0	0	0	0	0	0	0	0	0	0	0
388	2004-11-22	48	x	l	l	11	11	8	0	0	0	0	0	0	0	0	0	0	0	0	0	0	0	0	0	0	0	0	0
614	2004-11-22	48	x	l	l	11	11	4	0	8	2	0	0	0	0	0	0	0	0	0	0	0	0	0	0	0	0	0	0
801	2004-11-22	48	x	l	l	11	11	1	0	0	0	2	0	0	0	0	0	0	0	0	0	0	0	0	0	0	0	0	0
1332	2004-11-22	48	x	l	l	11	11	6	0	18	4	0	0	0	0	0	0	0	0	0	0	0	0	0	0	0	0	0	0
356	2004-11-23	48	x	l	l	11	11	0	0	0	0	0	0	0	0	0	0	0	0	0	0	0	0	0	0	0	0	0	0
388	2004-11-23	48	x	l	l	11	11	11	0	0	0	5	0	0	0	0	0	0	0	0	0	0	0	0	0	0	0	0	0
801	2004-11-23	48	x	l	l	11	11	6	0	1	1	7	0	0	0	0	0	0	0	0	0	0	0	0	0	0	0	0	0
1094	2004-11-23	48	x	l	l	11	11	0	0	0	0	0	0	0	0	0	0	0	0	0	0	7	1	0	0	0	0	0	0
1332	2004-11-23	48	x	l	l	11	11	0	0	0	0	0	0	0	0	0	0	0	0	0	0	27	7	0	0	0	0	0	0
193	2004-11-24	48	x	l	l	11	11	0	0	0	0	114	0	0	0	0	0	0	0	0	0	4	0	0	0	0	0	0	0
195	2004-11-24	48	x	l	l	11	11	31	0	0	0	0	0	0	0	0	0	0	0	0	0	8	3	0	0	0	0	0	0
399	2004-11-24	48	x	l	l	11	11	0	0	0	0	0	0	0	0	0	0	0	0	0	0	0	0	0	0	0	0	0	0
478	2004-11-24	48	x	l	l	11	11	0	0	0	0	0	0	0	0	0	0	0	0	0	0	0	0	0	0	0	0	0	0
479	2004-11-24	48	x	l	l	11	11	3	0	0	0	5	0	0	0	0	0	0	0	0	0	0	0	0	0	0	0	0	0
481	2004-11-24	48	x	l	l	11	11	0	0	0	0	0	0	0	0	0	0	0	0	0	0	12	0	0	0	0	0	0	0
193	2004-11-25	48	x	l	l	11	11	0	0	0	0	0	0	0	0	0	0	0	0	0	0	0	0	0	0	0	0	0	0
195	2004-11-25	48	x	l	l	11	11	0	0	0	0	0	0	0	0	0	0	0	0	0	0	0	0	0	0	0	0	0	0
399	2004-11-25	48	x	l	l	11	11	0	0	3	0	0	0	0	0	0	0	0	0	0	0	0	0	0	0	0	0	0	0
478	2004-11-25	48	x	l	l	11	11	1	0	0	0	1	0	0	0	0	0	0	0	0	0	0	0	0	0	0	0	0	0
479	2004-11-25	48	x	l	l	11	11	0	0	0	1	3	0	0	0	0	0	0	0	0	0	0	0	0	0	0	0	0	0
481	2004-11-25	48	x	l	l	11	11	0	0	3	0	0	0	0	0	0	0	0	0	0	0	0	0	0	0	0	0	0	0
45	2004-11-29	49	x	l	l	11	11	73	0	0	0	95	2	0	0	0	0	0	0	0	0	0	0	0	0	0	0	0	0
46	2004-11-29	49	x	l	l	11	11	18	0	0	0	15	0	0	0	0	0	0	0	0	0	0	0	0	0	0	0	0	0
47	2004-11-29	49	x	l	l	11	11	0	0	0	0	0	0	0	0	0	0	0	0	0	0	0	0	0	0	0	0	0	0
48	2004-11-29	49	x	l	l	11	11	5	0	0	0	8	0	0	0	0	0	0	0	0	0	0	0	0	0	0	0	0	0
179	2004-11-29	49	x	l	l	11	11	5	0	11	0	14	0	0	0	0	0	0	0	0	0	0	0	0	0	0	0	0	0
182	2004-11-29	49	x	l	l	11	11	13	0	0	9	0	0	0	0	0	0	0	0	0	0	0	0	0	0	0	0	0	0
195	2004-11-29	49	x	l	l	11	11	0	0	0	0	0	0	0	0	0	0	0	0	0	0	0	0	0	0	0	0	0	0
1445	2004-11-29	49	x	l	l	11	11	54	0	0	1	9	0	0	0	0	0	0	0	0	0	0	0	0	0	0	0	0	0
179	2004-11-30	49	x	l	l	11	11	6	0	10	2	6	0	0	0	0	0	0	0	0	0	0	0	0	0	0	0	0	0
182	2004-11-30	49	x	l	l	11	11	4	0	4	4	0	0	0	0	0	0	0	0	0	0	0	0	0	0	0	0	0	0
195	2004-11-30	49	x	l	l	11	11	0	0	0	8	1	4	0	0	0	0	0	0	0	0	0	0	0	0	0	0	0	0
1445	2004-11-30	49	x	l	l	11	11	0	0	0	0	28	0	0	0	0	0	0	0	0	0	0	0	0	0	0	0	0	0
326	2004-12-06	50	x	l	l	12	12	0	0	0	0	3	1	0	0	0	0	0	0	0	0	0	0	0	0	0	0	0	0
329	2004-12-06	50	x	l	l	12	12	5	0	0	0	21	0	0	0	0	0	0	0	0	0	0	0	0	0	0	0	0	0
344	2004-12-06	50	x	l	l	12	12	21	0	0	0	4	0	0	0	0	0	0	0	0	0	0	0	0	0	0	0	0	0
421	2004-12-06	50	x	l	l	12	12	3	0	0	0	15	0	0	0	0	0	0	0	0	0	0	0	0	0	0	0	0	0
1402	2004-12-06	50	x	l	l	12	12	13	0	0	0	8	0	0	0	0	0	0	0	0	0	0	0	0	0	0	0	0	0
326	2004-12-07	50	x	l	l	12	12	2	0	0	0	7	0	0	0	0	0	0	0	0	0	0	0	0	0	0	0	0	0
329	2004-12-07	50	x	l	l	12	12	1	0	0	0	6	0	0	0	0	0	0	0	0	0	0	0	0	0	0	0	0	0
344	2004-12-07	50	x	l	l	12	12	6	0	0	0	1	3	0	0	0	0	0	0	0	0	0	0	0	0	0	0	0	0
421	2004-12-07	50	x	l	l	12	12	4	0	0	0	0	0	0	0	0	0	0	0	0	0	0	0	0	0	0	0	0	0
1402	2004-12-07	50	x	l	l	12	12	1	1	0	0	4	1	0	0	0	0	0	0	0	0	0	0	0	0	0	0	0	0
1427	2004-12-07	50	x	l	l	12	12	17	0	0	0	7	0	0	0	0	0	0	0	0	0	0	0	0	0	0	0	0	0
430a	2004-12-07	50	x	l	l	12	12	22	0	0	0	1	0	0	0	0	0	0	0	0	0	0	0	0	0	0	0	0	0
67	2004-12-08	50	x	l	l	12	12	4	0	0	0	5	1	0	0	0	0	0	0	0	0	0	0	0	0	0	0	0	0
68	2004-12-08	50	x	l	l	12	12	7	0	0	0	0	0	0	0	0	0	0	0	0	0	0	0	0	0	0	0	0	0
70	2004-12-08	50	x	l	l	12	12	0	0	0	0	0	0	0	0	0	0	0	0	0	0	0	0	0	0	0	0	0	0
92	2004-12-08	50	x	l	l	12	12	0	0	0	0	6	2	0	0	0	0	0	0	0	0	0	0	0	0	0	0	0	0
327	2004-12-08	50	x	l	l	12	12	7	1	0	0	2	0	0	0	0	0	0	0	0	0	0	0	0	0	0	0	0	0
722	2004-12-08	50	x	l	l	12	12	0	0	1	3	3	0	0	0	0	0	0	0	0	0	0	0	0	0	0	0	0	0
740	2004-12-08	50	x	l	l	12	12	7	0	0	1	3	1	0	0	0	0	1	0	0	0	0	0	0	0	0	0	0	0
1107	2004-12-08	50	x	l	l	12	12	0	0	6	6	1	0	0	0	0	0	1	0	0	0	0	0	0	0	0	0	0	0
29	2004-12-09	50	x	l	l	12	12	39	1	0	0	0	0	0	0	0	0	0	0	0	0	0	0	0	0	0	0	0	0
67	2004-12-09	50	x	l	l	12	12	5	0	0	0	1	0	0	0	0	0	0	0	0	0	0	0	0	0	0	0	0	0
68	2004-12-09	50	x	l	l	12	12	0	0	0	0	3	0	0	0	0	0	0	0	0	0	0	0	0	0	0	0	0	0
92	2004-12-09	50	x	l	l	12	12	0	0	0	0	1	0	0	0	0	0	0	0	0	0	0	0	0	0	0	0	0	0
327	2004-12-09	50	x	l	l	12	12	2	0	0	0	2	0	0	0	0	0	0	0	0	0	0	0	0	0	0	0	0	0
722	2004-12-09	50	x	l	l	12	12	0	0	0	2	1	0	0	0	0	0	0	0	0	0	0	0	0	0	0	0	0	0
740	2004-12-09	50	x	l	l	12	12	4	0	0	0	0	0	0	0	0	0	0	0	0	0	0	0	0	0	0	0	0	0
1107	2004-12-09	50	x	l	l	12	12	2	0	13	0	2	0	0	0	0	0	0	0	0	0	0	0	0	0	0	0	0	0
1440	2004-12-09	50	x	l	l	12	12	2	0	0	0	2	0	0	0	0	0	0	0	0	0	0	0	0	0	0	0	0	0
123	2004-12-13	51	x	l	l	12	12	11	0	0	0	0	0	0	0	0	0	0	0	0	0	0	0	0	0	0	0	0	0
124	2004-12-13	51	x	l	l	12	12	26	0	0	0	0	0	0	0	0	0	0	0	0	0	0	0	0	0	0	0	0	0
131	2004-12-13	51	x	l	l	12	12	0	0	0	0	0	0	0	0	0	0	0	0	0	0	0	0	0	0	0	0	0	0
246	2004-12-13	51	x	l	l	12	12	0	0	2	0	1	0	0	0	0	0	0	0	0	0	0	0	0	0	0	0	0	0
729	2004-12-13	51	x	l	l	12	12	4	0	0	0	0	0	0	0	0	0	0	0	0	0	0	0	0	0	0	0	0	0
1377	2004-12-13	51	x	l	l	12	12	0	0	0	0	0	0	0	0	0	0	0	0	0	0	0	0	0	0	0	0	0	0
123	2004-12-14	51	x	l	l	12	12	8	0	0	0	2	0	0	0	0	0	0	0	0	0	0	0	0	0	0	0	0	0
124	2004-12-14	51	x	l	l	12	12	39	0	0	0	23	0	0	0	0	0	0	0	0	0	0	0	0	0	0	0	0	0
125	2004-12-14	51	x	l	l	12	12	0	0	0	0	0	0	0	0	0	0	0	0	0	0	0	0	0	0	0	0	0	0
183	2004-12-14	51	x	l	l	12	12	14	0	0	0	4	0	0	0	0	0	0	0	0	0	0	0	0	0	0	0	0	0
246	2004-12-14	51	x	l	l	12	12	2	0	0	0	0	0	0	0	0	0	0	0	0	0	0	0	0	0	0	0	0	0
729	2004-12-14	51	x	l	l	12	12	0	0	79	1	4	0	0	0	0	0	0	0	0	0	0	0	0	0	0	0	0	0
749	2004-12-14	51	x	l	l	12	12	25	0	0	0	7	0	0	0	0	0	0	0	0	0	0	0	0	0	0	0	0	0
1197	2004-12-14	51	x	l	l	12	12	49	0	1	0	21	0	0	0	0	0	0	0	0	0	0	0	0	0	0	0	0	0
151	2004-12-15	51	x	l	l	12	12	52	0	1	0	5	0	0	0	0	0	0	0	0	0	0	0	0	0	0	0	0	0
183	2004-12-15	51	x	l	l	12	12	17	0	0	0	0	0	0	0	0	0	0	0	0	0	0	0	0	0	0	0	0	0
773	2004-12-15	51	x	l	l	12	12	9	0	0	0	3	0	0	0	0	0	0	0	0	0	0	0	0	0	0	0	0	0
774	2004-12-15	51	x	l	l	12	12	5	0	0	0	14	0	0	0	0	0	0	0	0	0	0	0	0	0	0	0	0	0
775	2004-12-15	51	x	l	l	12	12	19	0	1	0	0	0	0	0	0	0	0	0	0	0	0	0	0	0	0	0	0	0
782	2004-12-15	51	x	l	l	12	12	7	0	0	0	2	0	0	0	0	0	0	0	0	0	0	0	0	0	0	0	0	0
783	2004-12-15	51	x	l	l	12	12	2	0	1	0	16	0	0	0	0	0	0	0	0	0	1	0	0	0	0	0	0	0
1407	2004-12-15	51	x	l	l	12	12	45	0	0	0	0	0	0	0	0	0	0	0	0	0	0	0	0	0	0	0	0	0
151	2004-12-16	51	x	l	l	12	12	8	0	2	0	35	0	0	0	0	0	0	0	0	0	0	0	0	0	0	0	0	0
773	2004-12-16	51	x	l	l	12	12	23	0	0	0	22	0	0	0	0	0	0	0	0	0	1	0	0	0	0	0	0	0
775	2004-12-16	51	x	l	l	12	12	23	0	0	0	26	0	0	0	0	0	0	0	0	0	0	0	0	0	0	0	0	0
783	2004-12-16	51	x	l	l	12	12	20	0	1	1	88	0	0	0	0	0	1	0	0	0	0	0	0	0	0	0	0	0
1407	2004-12-16	51	x	l	l	12	12	0	0	0	0	0	0	0	0	0	0	0	0	0	0	0	0	0	0	0	0	0	0
782	2004-12-17	51	x	l	l	12	12	0	0	1	3	0	0	0	0	0	0	0	0	0	0	0	0	0	0	0	0	0	0
159	2004-12-20	52	x	l	l	12	12	39	0	6	0	35	0	0	0	0	0	0	0	0	0	0	0	0	0	0	0	0	0
165	2004-12-20	52	x	l	l	12	12	0	0	28	10	30	0	0	0	0	0	0	0	0	0	0	0	0	0	0	0	0	0
731	2004-12-20	52	x	l	l	12	12	11	0	4	1	34	0	0	0	0	0	0	0	0	0	0	0	0	0	0	0	0	0
858	2004-12-20	52	x	l	l	12	12	26	0	2	1	83	0	0	0	0	0	0	0	0	0	0	0	0	0	0	0	0	0
159	2004-12-21	52	x	l	l	12	12	5	0	5	0	13	0	0	0	0	0	0	0	0	0	0	0	0	0	0	0	0	0
165	2004-12-21	52	x	l	l	12	12	0	0	0	1	42	0	0	0	0	0	0	0	0	0	0	0	0	0	0	0	0	0
731	2004-12-21	52	x	l	l	12	12	1	0	0	1	16	0	0	0	0	0	0	0	0	0	0	0	0	0	0	0	0	0
856	2004-12-21	52	x	l	l	12	12	3	0	0	0	13	0	0	0	0	0	0	0	0	0	0	0	0	0	0	0	0	0
1651	2004-12-21	52	x	l	l	12	12	121	0	0	0	0	0	0	0	0	0	0	0	0	0	0	0	0	0	0	0	0	0
157	2004-12-22	52	x	l	l	12	12	0	0	1	0	2	0	0	0	0	0	0	0	0	0	0	0	0	0	0	0	0	0
162	2004-12-22	52	x	l	l	12	12	0	0	1	0	17	0	0	0	0	0	1	0	0	0	0	0	0	0	0	0	0	0
787	2004-12-22	52	x	l	l	12	12	4	0	3	4	18	2	0	0	0	0	0	0	0	0	0	0	0	0	0	0	0	0
855	2004-12-22	52	x	l	l	12	12	14	0	1	0	48	1	0	0	0	0	1	0	0	0	0	0	0	0	0	0	0	0
157	2004-12-23	52	x	l	l	12	12	1	0	0	0	2	0	0	0	0	0	0	0	0	0	0	0	0	0	0	0	0	0
162	2004-12-23	52	x	l	l	12	12	19	0	1	0	7	0	0	0	0	0	0	0	0	0	0	0	0	0	0	0	0	0
787	2004-12-23	52	x	l	l	12	12	7	0	1	0	11	0	0	0	0	0	0	0	0	0	0	0	0	0	0	0	0	0
855	2004-12-23	52	x	l	l	12	12	0	0	0	0	0	0	0	0	0	0	0	0	0	0	0	0	0	0	0	0	0	0
1452	2004-12-27	53	x	l	l	12	12	142	0	0	0	117	0	2	0	0	0	0	0	0	0	4	0	0	0	0	0	0	0
72	2004-12-27	53	x	l	l	12	12	4	0	0	0	20	0	0	0	0	0	0	0	0	0	0	0	0	0	0	0	0	0
73	2004-12-27	53	x	l	l	12	12	10	0	0	0	3	0	0	0	0	0	0	0	0	0	0	0	0	0	0	0	0	0
841	2004-12-27	53	x	l	l	12	12	4	0	1	1	15	0	0	0	0	0	0	0	0	0	0	0	0	0	0	0	0	0
853	2004-12-27	53	x	l	l	12	12	47	0	0	0	30	0	0	0	0	0	0	0	0	0	0	0	0	0	0	0	0	0
857	2004-12-27	53	x	l	l	12	12	43	0	3	0	86	0	0	0	0	0	0	0	0	0	0	0	0	0	0	0	0	0
1441	2004-12-27	53	x	l	l	12	12	25	0	4	0	0	0	0	0	0	0	0	0	0	0	0	0	0	0	0	0	0	0
73	2004-12-28	53	x	l	l	12	12	18	0	0	0	0	0	9	0	0	0	0	0	0	0	15	0	0	0	0	0	0	0
72	2004-12-28	53	x	l	l	12	12	4	0	0	0	0	0	0	0	0	0	0	0	0	0	0	0	0	0	0	0	0	0
76	2004-12-28	53	x	l	l	12	12	69	0	0	0	37	0	0	0	0	0	0	0	0	0	0	0	0	0	0	0	0	0
841	2004-12-28	53	x	l	l	12	12	15	0	0	0	10	0	0	0	0	0	0	0	0	0	0	0	0	0	0	0	0	0
853	2004-12-28	53	x	l	l	12	12	28	0	2	0	82	1	0	0	0	0	0	0	0	0	0	0	0	0	0	0	0	0
857	2004-12-28	53	x	l	l	12	12	56	0	1	0	120	0	0	0	0	0	0	0	0	0	2	0	0	0	0	0	0	0
1441	2004-12-28	53	x	l	l	12	12	10	0	0	0	7	0	0	0	0	0	0	0	0	0	3	0	0	0	0	0	0	0
1452	2004-12-28	53	x	l	l	12	12	21	0	0	0	83	0	0	0	0	0	0	0	0	0	0	0	0	0	0	0	0	0
78	2004-12-29	53	x	l	l	12	12	7	0	0	0	0	0	1	0	0	0	0	0	0	0	1	0	0	0	0	0	0	0
89	2004-12-29	53	x	l	l	12	12	40	0	0	0	38	0	1	0	0	0	0	0	0	0	0	0	0	0	0	0	0	0
76	2004-12-29	53	x	l	l	12	12	1242	0	0	0	0	0	0	0	0	0	0	0	0	0	0	0	0	0	0	0	0	0
87	2004-12-29	53	x	l	l	12	12	0	0	0	0	23	0	0	0	0	0	0	0	0	0	0	0	0	0	0	0	0	0
796	2004-12-29	53	x	l	l	12	12	4	0	0	0	37	0	0	0	0	0	0	0	0	0	0	0	0	0	0	0	0	0
849	2004-12-29	53	x	l	l	12	12	17	0	1	0	48	0	0	0	0	0	0	0	0	0	0	0	0	0	0	0	0	0
852	2004-12-29	53	x	l	l	12	12	35	0	2	0	12	0	0	0	0	0	0	0	0	0	0	0	0	0	0	0	0	0
857	2004-12-29	53	x	l	l	12	12	100	0	11	0	32	0	0	0	0	0	0	0	0	0	0	0	0	0	0	0	0	0
796	2004-12-30	53	x	l	l	12	12	0	0	0	0	0	0	0	0	0	0	0	0	0	0	0	0	0	0	0	0	0	0
849	2004-12-30	53	x	l	l	12	12	10	0	0	0	73	0	0	0	0	0	0	0	0	0	0	0	0	0	0	0	0	0
424	2005-01-03	1	x	l	l	1	13	40	0	0	0	10	0	3	0	0	0	0	0	0	0	0	0	0	0	0	0	0	0
87	2005-01-03	1	x	l	l	1	13	18	0	0	0	13	1	0	0	0	0	0	0	0	0	0	0	0	0	0	0	0	0
88	2005-01-03	1	x	l	l	1	13	15	0	0	0	0	0	0	0	0	0	0	0	0	0	0	0	0	0	0	0	0	0
89	2005-01-03	1	x	l	l	1	13	46	0	0	0	0	0	0	0	0	0	0	0	0	0	0	0	0	0	0	0	0	0
173	2005-01-03	1	x	l	l	1	13	144	0	0	0	12	0	0	0	0	0	0	0	0	0	0	0	0	0	0	0	0	0
174	2005-01-03	1	x	l	l	1	13	7	0	1	0	6	0	0	0	0	0	0	0	0	0	0	0	0	0	0	0	0	0
425	2005-01-03	1	x	l	l	1	13	6	0	0	0	0	0	0	0	0	0	0	0	0	0	0	0	0	0	0	0	0	0
426	2005-01-03	1	x	l	l	1	13	9	0	0	0	2	0	0	0	0	0	0	0	0	0	0	0	0	0	0	0	0	0
483	2005-01-03	1	x	l	l	1	13	33	0	0	0	0	0	0	0	0	0	0	0	0	0	0	0	0	0	0	0	0	0
796	2005-01-03	1	x	l	l	1	13	0	0	0	0	6	0	0	0	0	0	0	0	0	0	0	0	0	0	0	0	0	0
852	2005-01-03	1	x	l	l	1	13	12	0	0	0	6	0	0	0	0	0	0	0	0	0	0	0	0	0	0	0	0	0
992	2005-01-03	1	x	l	l	1	13	22	0	0	0	52	4	0	0	0	0	0	0	0	0	2	0	0	0	0	0	0	0
1390	2005-01-03	1	x	l	l	1	13	9	0	0	0	8	0	0	0	0	0	0	0	0	0	0	0	0	0	0	0	0	0
424	2005-01-04	1	x	l	l	1	13	60	0	0	0	0	0	2	0	0	0	0	0	0	0	0	0	0	0	0	0	0	0
174	2005-01-04	1	x	l	l	1	13	52	0	7	0	0	0	1	0	0	0	0	0	0	0	0	0	0	0	0	0	0	0
173	2005-01-04	1	x	l	l	1	13	28	0	0	0	9	0	0	0	0	0	0	0	0	0	0	0	0	0	0	0	0	0
425	2005-01-04	1	x	l	l	1	13	3	0	1	0	0	0	0	0	0	0	8	0	0	0	0	0	0	0	0	0	0	0
426	2005-01-04	1	x	l	l	1	13	10	0	0	0	1	0	0	0	0	0	0	0	0	0	0	0	0	0	0	0	0	0
1390	2005-01-04	1	x	l	l	1	13	17	1	0	0	18	0	0	0	0	0	0	0	0	0	0	0	0	0	0	0	0	0
156	2005-01-05	1	x	l	l	1	13	6	0	0	0	0	0	0	0	0	0	0	0	0	0	0	0	0	0	0	0	0	0
160	2005-01-05	1	x	l	l	1	13	17	0	0	0	5	0	0	0	0	0	8	0	0	0	0	0	0	0	0	0	0	0
317	2005-01-05	1	x	l	l	1	13	8	0	0	0	20	0	0	0	0	0	1	0	0	0	0	0	0	0	0	0	0	0
429	2005-01-05	1	x	l	l	1	13	170	0	0	0	15	1	0	0	0	0	0	0	0	0	0	0	0	0	0	0	0	0
910	2005-01-05	1	x	l	l	1	13	29	0	0	0	29	2	0	0	0	0	0	0	0	0	0	0	0	0	0	0	0	0
914	2005-01-05	1	x	l	l	1	13	4	0	1	0	0	0	0	0	0	0	0	0	0	0	0	0	0	0	0	0	0	0
1412	2005-01-05	1	x	l	l	1	13	8	0	3	0	38	0	0	0	0	0	0	0	0	0	2	0	0	0	0	0	0	0
429	2005-01-06	1	x	l	l	1	13	240	0	0	0	15	0	1	0	0	0	0	0	0	0	0	0	0	0	0	0	0	0
156	2005-01-06	1	x	l	l	1	13	0	0	3	0	3	0	0	0	0	0	3	0	0	0	0	0	0	0	0	0	0	0
160	2005-01-06	1	x	l	l	1	13	127	0	0	0	0	0	0	0	0	0	10	0	0	0	0	0	0	0	0	0	0	0
317	2005-01-06	1	x	l	l	1	13	4	0	0	0	0	0	0	0	0	0	0	0	0	0	0	0	0	0	0	0	0	0
914	2005-01-06	1	x	l	l	1	13	0	0	0	3	4	0	0	0	0	0	0	0	0	0	0	0	0	0	0	0	0	0
949	2005-01-06	1	x	l	l	1	13	12	0	8	5	6	0	0	0	0	0	0	0	0	0	0	0	0	0	0	0	0	0
1412	2005-01-06	1	x	l	l	1	13	16	0	2	0	105	0	0	0	0	0	0	0	0	0	0	0	0	0	0	0	0	0
23	2005-01-10	2	x	l	l	1	13	0	0	0	0	0	0	4	0	0	0	0	0	0	0	0	0	0	0	0	0	0	0
236	2005-01-10	2	x	l	l	1	13	50	0	0	0	24	0	3	0	0	0	0	0	0	0	4	0	0	0	0	0	0	0
192	2005-01-10	2	x	l	l	1	13	33	0	0	0	52	0	2	0	0	0	0	0	0	0	4	0	0	0	0	0	0	0
235	2005-01-10	2	x	l	l	1	13	21	0	0	0	19	0	1	0	0	0	0	0	0	0	0	0	0	0	0	0	0	0
171	2005-01-10	2	x	l	l	1	13	46	0	0	0	14	0	0	0	0	0	0	0	0	0	1	0	0	0	0	0	0	0
190	2005-01-10	2	x	l	l	1	13	13	0	2	0	24	0	0	0	0	0	0	0	0	0	4	0	0	0	0	0	0	0
227	2005-01-10	2	x	l	l	1	13	21	0	4	0	47	0	0	0	0	0	0	0	0	0	0	0	0	0	0	0	0	0
230	2005-01-10	2	x	l	l	1	13	31	0	5	0	91	0	0	0	0	0	0	0	0	0	9	0	0	0	0	0	0	0
233	2005-01-10	2	x	l	l	1	13	64	0	6	0	80	0	0	0	0	0	0	0	0	0	9	0	0	0	0	0	0	0
227	2005-01-11	2	x	l	l	1	13	30	0	4	0	10	0	2	0	0	0	6	0	0	0	0	0	0	0	0	0	0	0
236	2005-01-11	2	x	l	l	1	13	5	0	0	0	5	0	1	0	0	0	0	0	0	0	0	0	0	0	0	0	0	0
171	2005-01-11	2	x	l	l	1	13	35	0	0	0	5	0	0	0	0	0	0	0	0	0	0	0	0	0	0	0	0	0
172	2005-01-11	2	x	l	l	1	13	16	0	0	0	22	0	0	0	0	0	0	0	0	0	0	0	0	0	0	0	0	0
190	2005-01-11	2	x	l	l	1	13	6	0	0	0	4	0	0	0	0	0	0	0	0	0	0	0	0	0	0	0	0	0
230	2005-01-11	2	x	l	l	1	13	4	0	0	0	5	0	0	0	0	0	0	0	0	0	0	0	0	0	0	0	0	0
235	2005-01-11	2	x	l	l	1	13	7	0	0	0	7	1	0	0	0	0	0	0	0	0	0	0	0	0	0	0	0	0
1444	2005-01-12	2	x	l	l	1	13	995	0	0	0	42	0	6	0	0	0	0	0	0	0	0	0	0	0	0	0	0	0
195	2005-01-12	2	x	l	l	1	13	3	0	1	0	25	0	0	0	0	0	0	0	0	0	0	0	0	0	0	0	0	0
955	2005-01-12	2	x	l	l	1	13	0	0	4	0	115	0	0	0	0	0	0	0	0	0	0	0	0	0	0	0	0	0
971	2005-01-12	2	x	l	l	1	13	15	0	5	0	12	1	0	0	0	0	1	0	0	0	0	0	0	0	0	0	0	0
972	2005-01-12	2	x	l	l	1	13	3	0	3	11	68	2	0	0	0	0	1	0	0	0	0	0	0	0	0	0	0	0
973	2005-01-12	2	x	l	l	1	13	15	0	1	0	53	0	0	0	0	0	0	0	0	0	2	0	0	0	0	0	0	0
1443	2005-01-12	2	x	l	l	1	13	7	0	0	0	13	5	0	0	0	0	0	0	0	0	0	0	0	0	0	0	0	0
1443	2005-01-13	2	x	l	l	1	13	0	0	0	0	22	0	7	0	0	0	0	0	0	0	0	0	0	0	0	0	0	0
955	2005-01-13	2	x	l	l	1	13	10	1	1	0	34	0	2	0	0	0	0	0	0	0	0	0	0	0	0	0	0	0
971	2005-01-13	2	x	l	l	1	13	3	0	4	0	14	0	1	0	0	0	1	0	0	0	0	0	0	0	0	0	0	0
195	2005-01-13	2	x	l	l	1	13	1	0	0	0	30	1	0	0	0	0	0	0	0	0	0	0	0	0	0	0	0	0
972	2005-01-13	2	x	l	l	1	13	0	0	0	0	0	0	0	0	0	0	0	0	0	0	0	0	0	0	0	0	0	0
973	2005-01-13	2	x	l	l	1	13	0	0	0	0	0	0	0	0	0	0	0	0	0	0	0	0	0	0	0	0	0	0
1444	2005-01-13	2	x	l	l	1	13	43	0	0	0	0	0	0	0	0	0	0	0	0	0	0	0	0	0	0	0	0	0
893	2005-01-14	2	x	l	l	1	13	0	0	0	0	15	0	0	0	0	0	0	0	0	0	0	0	0	0	0	0	0	0
883	2005-01-17	3	x	l	l	1	13	2	0	0	0	34	0	0	0	0	0	0	0	0	0	0	0	0	0	0	0	0	0
891	2005-01-17	3	x	l	l	1	13	24	0	0	0	21	0	0	0	0	0	0	0	0	0	0	0	0	0	0	0	0	0
893	2005-01-17	3	x	l	l	1	13	12	1	1	0	0	0	0	0	0	0	0	0	0	0	0	0	0	0	0	0	0	0
895	2005-01-17	3	x	l	l	1	13	3	0	0	0	0	0	0	0	0	0	0	0	0	0	0	0	0	0	0	0	0	0
898	2005-01-17	3	x	l	l	1	13	6	1	1	0	18	0	0	0	0	0	0	0	0	0	0	0	0	0	0	0	0	0
994	2005-01-17	3	x	l	l	1	13	3	0	1	1	3	0	0	0	0	0	0	0	0	0	0	0	0	0	0	0	0	0
1076	2005-01-17	3	x	l	l	1	13	10	0	0	0	13	0	0	0	0	0	0	0	0	0	0	0	0	0	0	0	0	0
883	2005-01-18	3	x	l	l	1	13	0	0	0	0	20	0	0	0	0	0	0	0	0	0	0	0	0	0	0	0	0	0
891	2005-01-18	3	x	l	l	1	13	4	0	3	0	33	0	0	0	0	0	0	0	0	0	0	0	0	0	0	0	0	0
893	2005-01-18	3	x	l	l	1	13	7	0	0	0	18	1	0	0	0	0	0	0	0	0	0	0	0	0	0	0	0	0
895	2005-01-18	3	x	l	l	1	13	8	0	0	0	0	0	0	0	0	0	0	0	0	0	0	0	0	0	0	0	0	0
898	2005-01-18	3	x	l	l	1	13	3	0	0	0	4	0	0	0	0	0	0	0	0	0	0	0	0	0	0	0	0	0
994	2005-01-18	3	x	l	l	1	13	8	0	5	0	0	0	0	0	0	0	0	0	0	0	0	0	0	0	0	0	0	0
1076	2005-01-18	3	x	l	l	1	13	7	0	2	1	22	0	0	0	0	0	0	0	0	0	0	0	0	0	0	0	0	0
896	2005-01-19	3	x	l	l	1	13	10	0	0	1	14	0	1	0	0	0	0	0	0	0	0	0	0	0	0	0	0	0
861	2005-01-19	3	x	l	l	1	13	26	0	3	0	85	0	0	0	0	0	0	0	0	0	0	0	0	0	0	0	0	0
884	2005-01-19	3	x	l	l	1	13	1	0	0	0	5	0	0	0	0	0	0	0	0	0	0	0	0	0	0	0	0	0
897	2005-01-19	3	x	l	l	1	13	0	0	0	0	70	0	0	0	0	0	0	0	0	0	0	0	0	0	0	0	0	0
861	2005-01-20	3	x	l	l	1	13	0	0	0	0	13	0	1	0	0	0	0	0	0	0	0	0	0	0	0	0	0	0
896	2005-01-20	3	x	l	l	1	13	30	0	0	0	30	0	1	0	0	0	0	0	0	0	0	0	0	0	0	0	0	0
884	2005-01-20	3	x	l	l	1	13	0	0	0	0	0	0	0	0	0	0	0	0	0	0	0	0	0	0	0	0	0	0
897	2005-01-20	3	x	l	l	1	13	2	0	0	0	6	0	0	0	0	0	0	0	0	0	0	0	0	0	0	0	0	0
1018	2005-01-24	4	x	l	l	1	13	5	0	0	0	0	0	0	0	0	0	0	0	0	0	0	0	0	0	0	0	0	0
1091a	2005-01-24	4	x	l	l	1	13	6	0	0	0	4	0	0	0	0	0	0	0	0	0	0	0	0	0	0	0	0	0
1096a	2005-01-24	4	x	l	l	1	13	0	0	0	0	0	0	0	0	0	0	0	0	0	0	0	0	0	0	0	0	0	0
1097a	2005-01-24	4	x	l	l	1	13	0	0	1	0	2	0	0	0	0	0	0	0	0	0	0	0	0	0	0	0	0	0
1098b	2005-01-24	4	x	l	l	1	13	0	0	5	9	4	1	0	0	0	0	0	0	0	0	0	0	0	0	0	0	0	0
1103a	2005-01-24	4	x	l	l	1	13	17	0	0	0	4	0	0	0	0	0	0	0	0	0	0	0	0	0	0	0	0	0
1103b	2005-01-24	4	x	l	l	1	13	7	0	0	0	7	0	0	0	0	0	0	0	0	0	0	0	0	0	0	0	0	0
1097a	2005-01-25	4	x	l	l	1	13	24	0	6	0	33	1	3	0	0	0	0	0	0	0	0	0	0	0	0	0	0	0
1098b	2005-01-25	4	x	l	l	1	13	0	0	0	0	2	1	1	0	0	0	1	0	0	0	0	0	0	0	0	0	0	0
893	2005-01-25	4	x	l	l	1	13	0	0	1	0	0	0	0	0	0	0	0	0	0	0	0	0	0	0	0	0	0	0
1091b	2005-01-25	4	x	l	l	1	13	9	0	0	1	0	0	0	0	0	0	0	0	0	0	0	0	0	0	0	0	0	0
1096a	2005-01-25	4	x	l	l	1	13	0	0	0	0	4	0	0	0	0	0	0	0	0	0	0	0	0	0	0	0	0	0
1097b	2005-01-25	4	x	l	l	1	13	0	0	0	0	0	0	0	0	0	0	0	0	0	0	0	0	0	0	0	0	0	0
1103a	2005-01-25	4	x	l	l	1	13	6	0	0	0	6	0	0	0	0	0	0	0	0	0	0	0	0	0	0	0	0	0
1103b	2005-01-25	4	x	l	l	1	13	2	0	0	0	5	0	0	0	0	0	0	0	0	0	0	0	0	0	0	0	0	0
465	2005-01-26	4	x	l	l	1	13	31	0	1	0	27	0	3	0	0	0	1	0	0	0	0	0	0	0	0	0	0	0
464	2005-01-26	4	x	l	l	1	13	4	0	0	0	43	0	1	0	0	0	0	0	0	0	3	0	0	0	0	0	0	0
625	2005-01-26	4	x	l	l	1	13	0	0	0	0	2	0	0	0	0	0	0	0	0	0	0	0	0	0	0	0	0	0
1030	2005-01-26	4	x	l	l	1	13	4	0	0	0	8	0	0	0	0	0	0	0	0	0	0	0	0	0	0	0	0	0
1066	2005-01-26	4	x	l	l	1	13	0	0	0	0	5	0	0	0	0	0	0	0	0	0	0	0	0	0	0	0	0	0
1086	2005-01-26	4	x	l	l	1	13	0	0	0	0	5	0	0	0	0	0	0	0	0	0	0	0	0	0	0	0	0	0
1336	2005-01-26	4	x	l	l	1	13	11	0	0	0	0	0	0	0	0	0	0	0	0	0	0	0	0	0	0	0	0	0
1098a	2005-01-26	4	x	l	l	1	13	0	0	0	0	5	0	0	0	0	0	0	0	0	0	0	0	0	0	0	0	0	0
510	2005-01-31	5	x	l	l	1	13	17	0	22	0	0	0	10	0	0	0	6	0	0	0	0	0	0	0	0	0	0	0
19	2005-01-31	5	x	l	l	1	13	50	0	0	0	6	0	9	0	0	0	0	0	0	0	0	0	0	0	0	0	0	0
536	2005-01-31	5	x	l	l	1	13	0	0	51	0	13	0	6	0	0	0	8	0	0	0	0	0	0	0	0	0	0	0
17	2005-01-31	5	x	l	l	1	13	80	0	0	0	104	0	5	0	0	0	0	0	0	0	0	0	0	0	0	0	0	0
534	2005-01-31	5	x	l	l	1	13	1	0	0	0	2	0	2	0	0	0	0	0	0	0	0	0	0	0	0	0	0	0
16	2005-01-31	5	x	l	l	1	13	26	0	0	0	4	0	0	0	0	0	0	0	0	0	0	0	0	0	0	0	0	0
20	2005-01-31	5	x	l	l	1	13	52	2	0	0	65	0	0	0	0	0	0	0	0	0	0	0	0	0	0	0	0	0
535	2005-01-31	5	x	l	l	1	13	20	0	24	0	30	0	0	0	0	0	0	0	0	0	0	0	0	0	0	0	0	0
20	2005-02-02	5	x	l	l	2	14	0	0	9	0	31	0	7	0	0	0	0	0	0	0	0	0	0	0	0	0	0	0
536	2005-02-02	5	x	l	l	2	14	4	0	37	0	13	0	6	0	0	0	6	0	0	0	0	0	0	0	0	0	0	0
510	2005-02-02	5	x	l	l	2	14	2	0	0	0	48	0	3	0	0	0	0	0	0	0	0	0	0	0	0	0	0	0
534	2005-02-02	5	x	l	l	2	14	7	0	6	0	8	0	3	0	0	0	0	0	0	0	0	0	0	0	0	0	0	0
16	2005-02-02	5	x	l	l	2	14	9	0	0	0	13	0	2	0	0	0	0	0	0	0	0	0	0	0	0	0	0	0
17	2005-02-02	5	x	l	l	2	14	3	0	0	0	16	0	2	0	0	0	0	0	0	0	0	0	0	0	0	0	0	0
535	2005-02-02	5	x	l	l	2	14	4	0	5	0	18	0	2	0	0	0	0	0	0	0	0	0	0	0	0	0	0	0
19	2005-02-02	5	x	l	l	2	14	0	0	0	0	49	0	0	0	0	0	0	0	0	0	0	0	0	0	0	0	0	0
228b	2005-02-07	6	x	l	l	2	14	12	0	10	0	7	0	4	0	0	0	0	0	0	0	0	0	0	0	0	0	0	0
59	2005-02-07	6	x	l	l	2	14	925	0	0	0	15	0	3	0	0	0	0	0	0	0	34	0	0	0	0	0	0	0
1393	2005-02-07	6	x	l	l	2	14	4	0	12	0	34	0	3	0	0	0	0	0	0	0	0	0	0	0	0	0	0	0
75	2005-02-07	6	x	l	l	2	14	78	0	0	0	1027	0	0	0	0	0	0	0	0	0	0	0	0	0	0	0	0	0
76	2005-02-07	6	x	l	l	2	14	908	0	0	0	66	0	0	0	0	0	0	0	0	0	0	0	0	0	0	0	0	0
1470	2005-02-07	6	x	l	l	2	14	2	0	1	0	1	0	0	0	0	0	0	0	0	0	0	0	0	0	0	0	0	0
228a	2005-02-07	6	x	l	l	2	14	0	0	0	0	0	0	0	0	0	0	0	0	0	0	0	0	0	0	0	0	0	0
51	2005-02-08	6	x	l	l	2	14	807	0	96	0	49	0	38	0	0	0	0	0	0	0	32	0	0	0	0	0	0	0
1470	2005-02-08	6	x	l	l	2	14	8	0	18	0	32	0	15	0	0	0	0	0	12	0	0	0	0	0	0	0	0	0
59	2005-02-08	6	x	l	l	2	14	4044	0	5	0	0	0	0	0	0	0	0	0	3	0	33	0	0	0	0	0	0	0
76	2005-02-08	6	x	l	l	2	14	1866	0	0	0	256	0	0	0	0	0	0	0	54	0	0	0	0	0	0	0	0	0
1393	2005-02-08	6	x	l	l	2	14	16	0	0	0	0	0	0	0	0	0	3	0	0	0	0	0	0	0	0	0	0	0
228a	2005-02-08	6	x	l	l	2	14	0	0	0	0	0	0	0	0	0	0	0	0	0	0	0	0	0	0	0	0	0	0
71	2005-02-17	7	x	l	l	2	14	205	0	12	1	152	0	25	0	33	0	30	0	0	0	30	0	0	0	0	0	0	0
277a	2005-02-17	7	x	l	l	2	14	2	0	0	0	0	0	0	0	0	0	2	0	0	0	0	0	0	0	0	0	0	0
1335	2005-02-18	7	x	l	l	2	14	67	0	23	0	110	0	16	0	0	0	17	0	0	0	0	0	0	0	0	0	0	0
208	2005-02-18	7	x	l	l	2	14	0	0	4	0	39	0	2	0	0	0	2	0	0	0	0	0	0	0	0	0	0	0
45	2005-02-20	7	x	l	l	2	14	13	0	0	0	179	12	34	0	19	0	0	0	0	0	0	0	0	0	0	0	0	0
1310	2005-02-20	7	x	l	l	2	14	0	0	0	0	37	4	4	0	41	0	0	0	0	0	0	0	0	0	0	0	0	0
1335	2005-02-20	7	x	l	l	2	14	44	0	19	0	3	0	0	0	0	0	7	0	0	0	0	0	0	0	0	0	0	0
861	2005-02-21	8	x	l	l	2	14	32	0	0	1	20	0	9	0	1	0	0	0	0	0	0	0	0	0	0	0	0	0
45	2005-02-21	8	x	l	l	2	14	0	0	0	0	25	1	5	0	7	0	0	0	0	0	7	0	0	0	0	0	0	0
1335	2005-02-21	8	x	l	l	2	14	21	0	51	0	2	0	2	0	0	0	2	0	0	0	0	0	0	0	0	0	0	0
657	2005-02-21	8	x	l	l	2	14	0	0	1	0	7	0	1	0	0	0	0	0	0	0	0	0	0	0	0	0	0	0
692	2005-02-21	8	x	l	l	2	14	0	0	0	0	7	0	1	0	0	0	0	0	0	0	0	0	0	0	0	0	0	0
628	2005-02-21	8	x	l	l	2	14	0	0	0	0	10	0	0	0	0	0	0	0	0	0	0	0	0	0	0	0	0	0
794	2005-02-21	8	x	l	l	2	14	4	0	0	0	6	0	0	0	0	0	0	0	0	0	0	0	0	0	0	0	0	0
796	2005-02-21	8	x	l	l	2	14	24	0	0	0	10	0	0	0	0	0	43	0	0	0	0	0	0	0	0	0	0	0
923	2005-02-21	8	x	l	l	2	14	9	0	0	0	1	1	0	0	2	0	0	0	0	0	0	0	0	0	0	0	0	0
1310	2005-02-21	8	x	l	l	2	14	52	0	0	0	10	0	0	0	2	0	0	0	0	0	4	0	0	0	0	0	0	0
412	2005-02-22	8	x	l	l	2	14	31	0	6	5	129	6	16	0	3	7	0	0	0	0	0	0	0	0	0	0	0	0
45	2005-02-22	8	x	l	l	2	14	22	0	7	0	25	0	10	0	26	0	19	0	0	0	0	0	0	0	0	0	0	0
861	2005-02-22	8	x	l	l	2	14	76	0	12	2	85	0	7	0	0	0	0	0	0	0	0	0	0	0	0	0	0	0
514	2005-02-22	8	x	l	l	2	14	103	0	6	0	20	0	5	0	0	0	3	0	0	0	0	0	0	0	0	0	0	0
1335	2005-02-22	8	x	l	l	2	14	8	0	3	0	16	0	4	0	0	0	0	0	0	0	0	0	0	0	0	0	0	0
692	2005-02-22	8	x	l	l	2	14	0	0	1	0	6	0	3	0	0	0	0	0	0	0	0	0	0	0	0	0	0	0
794	2005-02-22	8	x	l	l	2	14	31	0	6	0	4	1	2	0	0	0	0	0	0	0	0	0	0	0	0	0	0	0
257	2005-02-22	8	x	l	l	2	14	1	0	0	0	16	0	1	0	0	0	0	0	0	0	0	0	0	0	0	0	0	0
628	2005-02-22	8	x	l	l	2	14	0	0	0	0	5	0	0	0	0	0	0	0	0	0	0	0	0	0	0	0	0	0
796	2005-02-22	8	x	l	l	2	14	30	0	17	0	8	0	0	0	0	0	2	0	0	0	0	0	0	0	0	0	0	0
923	2005-02-22	8	x	l	l	2	14	18	0	6	3	0	0	0	0	1	0	0	0	0	0	7	0	0	0	0	0	0	0
1428	2005-02-23	8	x	l	l	2	14	147	0	16	0	41	0	11	0	0	0	0	0	0	0	1	0	0	0	0	0	0	0
514	2005-02-23	8	x	l	l	2	14	79	0	0	0	38	1	10	0	0	0	0	0	0	0	1	0	0	0	0	0	0	0
1429	2005-02-23	8	x	l	l	2	14	7	0	16	0	3	0	5	0	0	0	0	0	0	0	4	0	0	0	0	0	0	0
45	2005-02-23	8	x	l	l	2	14	0	0	0	0	8	0	4	0	0	0	0	0	0	0	0	0	0	0	0	0	0	0
1469	2005-02-23	8	x	l	l	2	14	0	0	2	0	52	0	4	0	0	0	1	0	0	0	0	0	0	0	0	0	0	0
439	2005-02-23	8	x	l	l	2	14	16	0	0	0	14	0	3	0	2	0	0	0	0	0	1	0	0	0	0	0	0	0
442	2005-02-23	8	x	l	l	2	14	34	0	0	0	11	0	2	0	2	0	10	0	0	0	6	0	0	0	0	0	0	0
1444	2005-02-23	8	x	l	l	2	14	2	0	0	1	8	0	2	0	0	0	0	0	0	0	0	0	0	0	0	0	0	0
866	2005-02-23	8	x	l	l	2	14	42	0	4	0	5	0	0	0	0	0	2	0	0	0	0	0	0	0	0	0	0	0
921	2005-02-23	8	x	l	l	2	14	14	0	0	1	20	2	0	0	0	0	0	0	0	0	0	0	0	0	0	0	0	0
1464	2005-02-23	8	x	l	l	2	14	0	0	0	0	0	0	0	0	0	0	0	0	0	0	0	0	0	0	0	0	0	0
1469	2005-02-24	8	x	l	l	2	14	0	0	3	0	54	0	10	0	0	0	0	0	0	0	0	0	0	0	0	0	0	0
439	2005-02-24	8	x	l	l	2	14	47	0	4	0	13	0	9	0	3	0	0	0	0	0	0	0	0	0	0	0	0	0
46	2005-02-24	8	x	l	l	2	14	0	0	0	0	16	0	8	0	3	0	0	0	0	0	2	0	0	0	0	0	0	0
866	2005-02-24	8	x	l	l	2	14	98	0	0	0	66	0	8	0	0	0	0	0	0	0	0	0	0	0	0	0	0	0
442	2005-02-24	8	x	l	l	2	14	35	0	0	0	16	0	4	1	0	0	0	0	0	0	0	0	0	0	0	0	0	0
1428	2005-02-24	8	x	l	l	2	14	87	0	0	0	0	0	4	0	0	0	49	0	0	0	0	0	0	0	0	0	0	0
48	2005-02-24	8	x	l	l	2	14	6	0	0	0	10	0	3	0	0	0	9	0	0	0	0	0	0	0	0	0	0	0
1429	2005-02-24	8	x	l	l	2	14	40	0	0	0	13	0	2	0	0	0	35	0	0	0	0	0	0	0	0	0	0	0
417	2005-02-24	8	x	l	l	2	14	9	0	2	2	4	0	0	0	0	0	0	0	0	0	0	0	0	0	0	0	0	0
930	2005-02-24	8	x	l	l	2	14	18	0	0	0	9	18	0	0	0	0	0	0	0	0	0	0	0	0	0	0	0	0
1466	2005-02-24	8	x	l	l	2	14	6	0	0	0	31	3	0	0	1	0	0	0	0	0	0	0	0	0	0	0	0	0
994	2005-02-25	8	Before	l	l	2	14	36	0	0	0	227	0	26	0	0	0	0	0	0	0	0	0	0	0	0	0	0	0
866	2005-02-25	8	Before	l	l	2	14	130	0	0	0	39	0	14	0	0	0	0	0	0	0	0	0	0	0	0	0	0	0
963	2005-02-25	8	Before	l	l	2	14	0	0	7	0	14	0	4	0	0	0	256	0	0	0	0	0	0	0	0	0	0	0
1466	2005-02-25	8	Before	l	l	2	14	13	1	2	5	27	0	0	0	0	0	0	0	0	0	0	0	0	0	0	0	0	0
994	2005-02-26	8	Before	l	l	2	14	26	0	64	0	171	0	41	0	0	0	38	0	2	0	0	0	0	0	0	0	0	0
963	2005-02-26	8	Before	l	l	2	14	95	0	5	0	15	0	12	0	0	0	5	0	0	0	0	0	0	0	0	0	0	0
866	2005-02-26	8	Before	l	l	2	14	73	0	29	0	16	0	3	0	1	0	13	0	0	0	0	0	0	0	0	0	0	0
45	2005-02-27	8	Before	l	l	2	14	3	0	2	0	56	4	17	0	38	0	2	0	0	0	2	0	0	0	0	0	0	0
1191a	2005-02-27	8	Before	l	l	2	14	15	1	5	1	6	0	9	0	0	0	1	0	0	0	0	0	0	0	0	0	0	0
47	2005-02-27	8	Before	l	l	2	14	4	0	0	0	37	0	8	0	20	0	0	0	0	0	0	0	0	0	0	0	0	0
464	2005-02-27	8	Before	l	l	2	14	18	0	3	0	49	0	3	0	0	0	5	0	0	0	0	0	0	0	0	0	0	0
465	2005-02-27	8	Before	l	l	2	14	3	0	0	0	30	0	3	0	0	0	0	0	0	0	0	0	0	0	0	0	0	0
1098b	2005-02-27	8	Before	l	l	2	14	0	0	1	0	3	0	2	0	0	0	0	0	0	0	0	0	0	0	0	0	0	0
1066	2005-02-27	8	Before	l	l	2	14	0	0	0	0	0	0	0	0	0	0	0	0	0	0	0	0	0	0	0	0	0	0
1086	2005-02-27	8	Before	l	l	2	14	0	0	0	0	0	0	0	0	0	0	0	0	0	0	0	0	0	0	0	0	0	0
1336	2005-02-27	8	Before	l	l	2	14	0	0	0	0	0	0	0	0	0	0	0	0	0	0	0	0	0	0	0	0	0	0
1179	2005-02-28	9	Before	l	l	2	14	60	1	24	5	42	0	20	0	0	0	17	0	0	0	0	0	0	0	0	0	0	0
531	2005-02-28	9	Before	l	l	2	14	162	0	16	0	29	0	8	0	0	0	14	0	0	0	0	0	0	0	0	0	0	0
1	2005-02-28	9	Before	l	l	2	14	0	0	2	0	6	0	5	0	83	0	3	0	0	0	0	0	0	0	0	0	0	0
523	2005-02-28	9	Before	l	l	2	14	4	0	1	0	4	0	1	0	2	0	11	0	0	0	0	0	0	0	0	0	0	0
45	2005-02-28	9	Before	l	l	2	14	21	0	0	0	0	0	0	0	864	0	541	0	3	0	2	0	0	0	0	0	0	0
1050	2005-02-28	9	Before	l	l	2	14	3	0	23	0	5	0	0	0	1	0	0	0	0	0	1	0	0	0	0	0	0	0
1187	2005-02-28	9	Before	l	l	2	14	0	0	2	0	10	0	0	0	1	0	0	0	0	0	0	0	0	0	0	0	0	0
1191a	2005-02-28	9	Before	l	l	2	14	0	0	0	0	4	0	0	0	0	0	0	0	0	0	0	0	0	0	0	0	0	0
1191b	2005-02-28	9	Before	l	l	2	14	6	0	6	1	3	0	0	0	0	0	0	0	1	0	0	0	0	0	0	0	0	0
1187	2005-03-01	9	Before	l	l	3	15	92	0	0	0	0	0	46	0	0	0	0	0	0	0	0	0	0	0	0	0	0	0
1	2005-03-01	9	Before	l	l	3	15	0	0	0	0	24	0	13	0	9	0	0	0	0	0	0	0	0	0	0	0	0	0
1179	2005-03-01	9	Before	l	l	3	15	0	0	4	0	0	0	5	0	6	0	2	0	0	0	0	0	0	0	0	0	0	0
1050	2005-03-01	9	Before	l	l	3	15	3	0	12	0	4	0	3	0	0	0	0	0	0	0	0	0	0	0	0	0	0	0
1476	2005-03-01	9	Before	l	l	3	15	14	2	0	0	3	0	2	0	0	0	0	0	0	0	0	0	0	0	0	0	0	0
531	2005-03-01	9	Before	l	l	3	15	1	0	3	0	2	0	1	0	4	0	5	0	0	0	1	0	0	0	0	0	0	0
523	2005-03-01	9	Before	l	l	3	15	89	0	0	0	10	0	0	0	0	0	9	0	0	0	0	0	0	0	0	0	0	0
923	2005-03-01	9	Before	l	l	3	15	27	0	0	0	0	0	0	0	7	0	0	0	0	0	0	0	0	0	0	0	0	0
45	2005-03-02	9	Before	l	l	3	15	182	0	47	0	109	0	24	0	3262	0	255	0	49	0	65	0	0	0	0	0	0	0
12	2005-03-02	9	Before	l	l	3	15	14	0	415	0	5	0	6	0	188	0	826	0	11	0	20	0	0	0	0	0	0	0
1476	2005-03-02	9	Before	l	l	3	15	7	0	0	0	21	0	6	0	0	0	0	0	0	0	0	0	0	0	0	0	0	0
923	2005-03-02	9	Before	l	l	3	15	10	1	6	0	3	3	0	0	0	0	0	0	0	0	2	0	0	0	0	0	0	0
1477	2005-03-03	9	Before	l	l	3	15	76	0	0	0	91	14	87	0	0	0	0	0	1	0	0	0	0	0	0	0	0	0
1052	2005-03-03	9	Before	l	l	3	15	4	0	9	0	18	0	22	0	8	0	6	0	0	0	0	0	0	0	0	0	0	0
45	2005-03-03	9	Before	l	l	3	15	21	0	14	0	34	0	10	0	110	0	107	0	8	0	6	0	0	0	0	0	0	0
12	2005-03-03	9	Before	l	l	3	15	6	0	13	0	47	0	9	0	35	0	62	0	5	0	4	0	0	0	0	0	0	0
1171a	2005-03-03	9	Before	l	l	3	15	13	0	21	13	23	3	7	0	0	0	0	0	0	0	0	0	0	0	0	0	0	0
923	2005-03-03	9	Before	l	l	3	15	17	0	0	0	3	1	0	0	7	0	0	0	1	0	0	0	0	0	0	0	0	0
1335	2005-03-03	9	Before	l	l	3	15	35	0	0	0	9	0	0	0	0	0	5	0	0	0	0	0	0	0	0	0	0	0
403	2005-03-04	9	Before	l	l	3	15	2	0	0	2	76	0	13	4	0	0	0	0	0	0	0	0	0	0	0	0	0	0
1355	2005-03-05	9	Before	l	l	3	15	2	0	4	1	41	0	13	0	4	0	19	0	0	0	2	0	0	0	0	0	0	0
1335	2005-03-06	9	Before	l	l	3	15	74	0	11	0	6	0	36	0	0	0	37	0	0	0	0	0	0	0	0	0	0	0
535	2005-03-06	9	Before	l	l	3	15	24	0	27	0	43	0	16	0	33	0	69	0	35	0	3	0	0	0	0	0	0	0
1355	2005-03-06	9	Before	l	l	3	15	29	0	0	0	6	0	6	0	0	0	0	0	0	0	0	0	0	0	0	0	0	0
24	2005-03-07	10	Before	l	l	3	15	398	0	180	0	16	0	52	0	31	0	246	0	0	0	22	0	0	0	0	0	0	0
536	2005-03-07	10	Before	l	l	3	15	72	0	417	0	26	0	10	0	6	1	520	0	4	0	11	0	0	0	0	0	0	0
1438	2005-03-07	10	Before	l	l	3	15	0	0	9	0	32	0	6	0	5	2	6	1	0	0	0	0	0	0	0	0	0	0
535	2005-03-07	10	Before	l	l	3	15	5	0	22	1	22	0	0	0	2	0	34	0	0	0	4	0	0	0	0	0	0	0
1438	2005-03-08	10	Before	l	l	3	15	5	0	1	0	55	0	15	0	0	0	0	0	0	0	1	0	0	0	0	0	0	0
497a	2005-03-19	11	Before	l	l	3	15	8	0	0	0	27	0	92	0	0	0	0	0	0	0	0	0	0	0	0	0	0	0
1476	2005-03-19	11	Before	l	l	3	15	11	0	7	4	115	0	62	0	0	0	4	0	0	0	1	0	0	0	0	0	0	0
1438	2005-03-19	11	Before	l	l	3	15	94	0	55	0	13	2	35	0	1	0	57	0	0	0	1	0	0	0	0	0	0	0
1450	2005-03-19	11	Before	l	l	3	15	17	0	2	0	54	1	26	0	0	0	7	0	0	0	0	0	0	0	0	0	0	0
452	2005-03-19	11	Before	l	l	3	15	2	0	0	0	5	0	4	0	0	0	1	0	0	0	1	0	0	0	0	0	0	0
1191b	2005-03-19	11	Before	l	l	3	15	0	0	0	0	10	0	0	0	0	0	0	0	0	0	1	0	0	0	0	0	0	0
853	2005-03-20	11	Before	l	l	3	15	38	0	7	0	81	0	154	0	0	0	6	0	0	0	0	0	0	0	0	0	0	0
234	2005-03-20	11	Before	l	l	3	15	15	0	43	0	80	1	39	0	0	0	5	0	0	0	2	0	0	0	0	0	0	0
1305	2005-03-20	11	Before	l	l	3	15	124	0	13	0	89	0	36	0	71	0	43	0	0	0	47	0	0	0	0	0	0	0
694	2005-03-20	11	Before	l	l	3	15	18	0	12	2	17	0	17	0	0	0	0	0	0	0	1	0	0	0	0	0	0	0
1065	2005-03-20	11	Before	l	l	3	15	0	0	0	0	3	0	2	0	1	0	0	0	0	0	0	0	0	0	0	0	0	0
588	2005-03-20	11	Before	l	l	3	15	3	0	6	0	0	0	0	0	0	0	0	0	0	0	0	0	0	0	0	0	0	0
922	2005-03-21	12	Before	l	l	3	15	27	0	5	0	125	0	70	0	0	0	10	0	0	0	1	0	0	0	0	0	0	0
68	2005-03-21	12	Before	l	l	3	15	5	0	0	0	28	0	3	0	0	0	0	0	0	0	1	0	0	0	0	0	0	0
94	2005-03-21	12	Before	l	l	3	15	15	0	1	0	8	1	3	0	2	0	4	0	0	0	0	0	0	0	0	0	0	0
78	2005-03-21	12	Before	l	l	3	15	22	0	9	0	8	0	0	0	0	0	4	0	0	0	3	0	0	0	0	0	0	0
744	2005-03-22	12	Before	l	l	3	15	0	0	1	3	12	0	10	2	0	0	0	0	0	0	0	0	0	0	0	0	0	0
1191b	2005-03-22	12	Before	l	l	3	15	0	0	0	3	0	0	6	0	0	0	0	0	0	0	0	0	0	0	0	0	0	0
694	2005-03-22	12	Before	l	l	3	15	0	0	1	0	7	0	5	0	0	0	0	0	0	0	0	0	0	0	0	0	0	0
234	2005-03-22	12	Before	l	l	3	15	36	0	2	0	7	0	4	0	2	0	4	0	0	0	5	0	0	0	0	0	0	0
1143	2005-03-22	12	Before	l	l	3	15	0	0	12	48	14	1	4	1	0	0	1	0	0	0	0	0	0	0	0	0	0	0
940	2005-03-22	12	Before	l	l	3	15	0	0	1	0	12	0	2	1	0	0	1	0	0	0	0	0	0	0	0	0	0	0
871	2005-03-23	12	Before	l	l	3	15	0	0	1	0	111	0	29	0	0	0	0	0	0	0	0	0	0	0	0	0	0	0
891	2005-03-23	12	Before	l	l	3	15	22	0	63	0	72	0	15	0	0	0	11	0	0	0	0	0	0	0	0	0	0	0
932	2005-03-23	12	Before	l	l	3	15	151	0	159	0	47	0	14	0	9	0	0	0	2	0	6	0	0	0	0	0	0	0
914	2005-03-23	12	Before	l	l	3	15	0	0	3	4	5	0	4	0	0	0	0	0	0	0	0	0	0	0	0	0	0	0
940	2005-03-23	12	Before	l	l	3	15	0	0	0	0	0	0	0	0	0	0	4	0	0	0	0	0	0	0	0	0	0	0
212	2005-03-24	12	Before	l	l	3	15	0	0	18	0	263	0	48	0	0	0	1	0	0	0	1	0	0	0	0	0	0	0
1469	2005-03-24	12	Before	l	l	3	15	1	0	0	0	51	0	16	6	1	1	1	0	0	0	0	0	0	0	0	0	0	0
994	2005-03-24	12	Before	l	l	3	15	4	0	6	0	111	0	11	0	3	0	20	0	0	0	0	0	0	0	0	0	0	0
1414	2005-03-24	12	Before	l	l	3	15	54	0	134	0	24	0	7	0	8	0	10	0	2	0	0	0	0	0	0	0	0	0
940	2005-03-24	12	Before	l	l	3	15	1	0	0	0	3	0	0	0	0	0	4	0	0	0	0	0	0	0	0	0	0	0
1375	2005-03-24	12	Before	l	l	3	15	31	0	47	1	40	0	0	0	17	0	11	0	0	0	42	0	0	0	0	0	0	0
1516r	2005-03-28	13	Before	l	l	3	15	28	0	17	0	20	0	42	1	0	0	18	0	0	0	1	0	0	0	0	0	0	0
1512r	2005-03-28	13	Before	l	l	3	15	6	0	2	0	31	3	26	1	0	0	0	0	0	0	0	0	0	0	0	0	0	0
1505r	2005-03-28	13	Before	l	l	3	15	7	0	0	0	32	0	16	0	0	0	3	0	0	0	0	0	0	0	0	0	0	0
1449	2005-03-28	13	Before	l	l	3	15	6	0	0	0	13	1	8	0	0	0	1	0	0	0	0	0	0	0	0	0	0	0
1043	2005-03-28	13	Before	l	l	3	15	3	0	0	0	10	0	0	0	0	0	0	0	0	0	0	0	0	0	0	0	0	0
1504r	2005-03-28	13	Before	l	l	3	15	0	0	5	0	3	0	0	0	0	0	1	0	0	0	0	0	0	0	0	0	0	0
1509r	2005-03-28	13	Before	l	l	3	15	2	0	1	3	3	0	0	0	0	0	0	0	0	0	0	0	0	0	0	0	0	0
1516r	2005-03-29	13	Before	l	l	3	15	108	0	57	0	100	0	109	1	0	0	3	0	0	0	0	0	0	0	0	0	0	0
1449	2005-03-29	13	Before	l	l	3	15	48	2	32	1	146	0	59	0	15	0	0	0	0	0	2	0	0	0	0	0	0	0
1043	2005-03-29	13	Before	l	l	3	15	16	0	6	1	0	0	32	0	0	0	0	0	0	0	0	0	0	0	0	0	0	0
1512r	2005-03-29	13	Before	l	l	3	15	8	0	10	0	17	0	20	0	0	0	2	0	0	0	0	0	0	0	0	0	0	0
1505r	2005-03-29	13	Before	l	l	3	15	0	0	4	0	18	0	8	0	0	0	2	0	0	0	0	0	0	0	0	0	0	0
1514r	2005-03-29	13	Before	l	l	3	15	0	0	0	0	0	0	4	0	0	0	0	0	0	0	0	0	0	0	0	0	0	0
1509r	2005-03-29	13	Before	l	l	3	15	0	0	2	0	3	0	3	0	0	0	0	0	0	0	0	0	0	0	0	0	0	0
1504r	2005-03-29	13	Before	l	l	3	15	3	0	0	0	0	0	0	0	0	0	2	0	0	0	0	0	0	0	0	0	0	0
1038	2005-03-30	13	Before	l	l	3	15	0	0	2	0	18	0	62	0	0	0	0	0	0	0	0	0	0	0	0	0	0	0
1039	2005-03-30	13	Before	l	l	3	15	88	0	93	0	52	0	50	0	3	0	27	0	0	0	0	0	0	0	0	0	0	0
1051	2005-03-30	13	Before	l	l	3	15	0	0	0	0	25	0	44	0	5	0	0	0	0	0	0	0	0	0	0	0	0	0
1047	2005-03-30	13	Before	l	l	3	15	11	0	1	0	62	0	34	0	0	0	0	0	0	0	0	0	0	0	0	0	0	0
839	2005-03-30	13	Before	l	l	3	15	0	0	7	1	28	0	17	0	0	0	0	0	0	0	0	0	0	0	0	0	0	0
1335	2005-03-30	13	Before	l	l	3	15	5	0	4	0	8	0	15	0	10	0	11	0	0	0	0	0	0	0	0	0	0	0
1310	2005-03-30	13	Before	l	l	3	15	0	0	0	0	9	0	4	0	0	0	0	0	0	0	0	0	0	0	0	0	0	0
277a	2005-03-30	13	Before	l	l	3	15	115	0	36	0	24	0	4	0	0	0	9	0	0	0	0	0	0	0	0	0	0	0
1059	2005-03-30	13	Before	l	l	3	15	0	0	7	0	2	0	2	0	0	0	9	0	0	0	0	0	0	0	0	0	0	0
1501	2005-03-30	13	Before	l	l	3	15	23	0	15	0	0	0	0	0	0	0	13	0	0	0	0	0	0	0	0	0	0	0
1310	2005-03-31	13	Before	l	l	3	15	10	0	0	0	19	0	129	0	2	0	0	0	0	0	0	0	0	0	0	0	0	0
1039	2005-03-31	13	Before	l	l	3	15	10	0	35	0	87	0	67	0	0	0	0	0	0	0	0	0	0	0	0	0	0	0
1335	2005-03-31	13	Before	l	l	3	15	126	0	1150	0	54	0	66	0	0	0	117	0	0	0	0	0	0	0	0	0	0	0
277b	2005-03-31	13	Before	l	l	3	15	0	0	32	0	0	0	55	0	0	0	0	0	0	0	0	0	0	0	0	0	0	0
277a	2005-03-31	13	Before	l	l	3	15	173	0	86	0	42	0	47	0	0	0	30	0	0	0	0	0	0	0	0	0	0	0
1501	2005-03-31	13	Before	l	l	3	15	5	0	23	0	15	0	40	0	0	0	2	0	0	0	0	0	0	0	0	0	0	0
1038	2005-03-31	13	Before	l	l	3	15	0	0	0	0	6	0	7	0	0	0	0	0	0	0	0	0	0	0	0	0	0	0
839	2005-03-31	13	Before	l	l	3	15	0	0	4	2	5	0	2	0	0	0	1	0	0	0	0	0	0	0	0	0	0	0
1059	2005-03-31	13	Before	l	l	3	15	3	0	3	0	9	0	2	0	0	0	3	0	1	0	0	0	0	0	0	0	0	0
412	2005-04-03	13	Before	l	l	4	16	57	0	47	0	219	0	130	0	14	0	59	0	1	0	7	0	0	0	0	0	0	0
c-18	2005-04-03	13	Before	l	l	4	16	48	0	0	0	22	0	63	0	3	0	37	0	0	0	3	0	0	0	0	0	0	0
1314a	2005-04-03	13	Before	l	l	4	16	111	0	71	1	31	0	38	0	29	0	41	0	0	0	12	0	0	0	0	0	0	0
310	2005-04-03	13	Before	l	l	4	16	5	0	0	0	63	0	22	0	0	0	4	0	0	0	0	0	0	0	0	0	0	0
1143a	2005-04-03	13	Before	l	l	4	16	7	0	33	21	29	0	9	1	0	0	0	0	0	0	0	0	0	0	0	0	0	0
212	2005-04-04	14	Before	l	l	4	16	87	0	275	0	322	0	116	1	15	0	0	0	0	0	69	0	0	0	0	0	0	0
940	2005-04-04	14	Before	l	l	4	16	27	0	17	3	95	0	65	0	2	0	8	0	0	0	1	0	0	0	0	0	0	0
324	2005-04-04	14	Before	l	l	4	16	281	0	2	0	62	0	44	0	3	0	39	0	0	0	2	0	0	0	0	0	0	0
1335	2005-04-04	14	Before	l	l	4	16	14	0	52	0	25	0	4	0	0	0	40	0	0	0	0	0	0	0	0	0	0	0
744	2005-04-04	14	Before	l	l	4	16	0	0	2	0	19	0	2	0	2	0	3	0	0	0	0	0	0	0	0	0	0	0
1335	2005-04-05	14	Before	l	l	4	16	81	0	21	0	12	0	8	0	0	0	55	0	0	0	7	0	0	0	0	0	0	0
1450	2005-04-05	14	Before	l	l	4	16	0	0	4	0	31	0	7	0	1	0	8	0	0	0	0	0	0	0	0	0	0	0
1191a	2005-04-05	14	Before	l	l	4	16	0	0	0	2	5	0	5	0	0	0	0	0	0	0	0	0	0	0	0	0	0	0
452	2005-04-05	14	Before	l	l	4	16	5	1	0	0	40	0	3	0	0	0	5	0	0	0	0	0	0	0	0	0	0	0
497a	2005-04-05	14	Before	l	l	4	16	2	0	0	0	2	0	0	0	0	0	0	0	0	0	0	0	0	0	0	0	0	0
694	2005-04-06	14	Before	l	l	4	16	32	0	5	0	41	0	42	0	3	0	3	0	0	0	1	0	0	0	0	0	0	0
45	2005-04-06	14	Before	l	l	4	16	18	1	9	0	86	1	24	8	20	1	20	0	0	0	22	0	0	0	0	0	0	0
1476	2005-04-06	14	Before	l	l	4	16	133	0	8	0	0	0	18	0	52	0	0	0	0	0	173	0	0	0	0	0	0	0
588a	2005-04-06	14	Before	l	l	4	16	0	0	1	0	10	0	8	0	1	0	2	0	0	0	0	0	0	0	0	0	0	0
234	2005-04-06	14	Before	l	l	4	16	33	0	1	0	0	0	0	0	0	0	2	0	0	0	1	0	0	0	0	0	0	0
68	2005-04-07	14	Before	l	l	4	16	87	0	38	0	105	0	88	0	4	0	143	0	0	0	140	0	0	0	0	0	0	0
1310	2005-04-07	14	Before	l	l	4	16	98	0	0	0	78	0	80	0	7	0	20	0	0	0	211	0	0	0	0	0	0	0
1375	2005-04-07	14	Before	l	l	4	16	54	0	36	0	78	0	19	0	14	0	69	0	0	0	83	0	0	0	0	0	0	0
94	2005-04-07	14	Before	l	l	4	16	14	0	4	0	9	0	1	0	1	0	37	0	0	0	9	0	0	0	0	0	0	0
78	2005-04-07	14	Before	l	l	4	16	11	0	24	0	0	0	0	0	0	0	0	0	0	0	0	0	0	0	0	0	0	0
1438	2005-04-08	14	Before	l	l	4	16	92	0	66	0	32	0	40	0	2	0	18	0	0	0	35	0	0	0	0	0	0	0
853	2005-04-08	14	Before	l	l	4	16	227	0	2	1	59	1	27	0	0	0	13	0	0	0	0	0	0	0	0	0	0	0
953	2005-04-08	14	Before	l	l	4	16	5	0	18	4	23	0	27	0	0	0	6	0	0	0	2	0	0	0	0	0	0	0
660	2005-04-08	14	Before	l	l	4	16	1	0	4	0	65	1	3	0	1	0	4	0	0	0	1	0	0	0	0	0	0	0
274b	2005-04-08	14	Before	l	l	4	16	13	0	13	1	23	0	3	0	0	0	1	0	0	0	2	0	0	0	0	0	0	0
1305	2005-04-08	14	Before	l	l	4	16	63	0	3	0	0	0	0	0	2	0	22	0	0	0	19	0	0	0	0	0	0	0
212	2005-04-10	14	Before	l	l	4	16	59	0	42	0	362	1	66	8	16	0	0	0	0	0	42	0	0	0	0	0	0	0
55	2005-04-10	14	Before	l	l	4	16	9	0	0	0	58	0	28	10	0	0	6	0	0	0	2	0	0	0	0	0	0	0
1107b	2005-04-10	14	Before	l	l	4	16	6	0	12	3	11	0	23	0	0	0	0	0	0	0	0	0	0	0	0	0	0	0
846	2005-04-10	14	Before	l	l	4	16	23	0	6	4	32	30	20	6	0	0	0	0	0	0	0	0	0	0	0	0	0	0
21	2005-04-10	14	Before	l	l	4	16	0	0	0	0	0	0	0	0	0	0	29	0	0	0	0	0	0	0	0	0	0	0
434a	2005-04-11	15	Before	l	l	4	16	211	0	0	0	44	0	61	0	0	0	9	0	0	0	0	0	0	0	0	0	0	0
45	2005-04-11	15	Before	l	l	4	16	31	0	0	0	41	0	53	6	4	0	49	0	0	0	18	0	0	0	0	0	0	0
55	2005-04-11	15	Before	l	l	4	16	1	0	0	0	17	0	15	1	0	0	0	0	0	0	6	0	0	0	0	0	0	0
76	2005-04-12	15	Before	l	l	4	16	467	3	0	0	368	1	269	1	3	0	6	0	0	0	8	0	0	0	0	0	0	0
1307	2005-04-12	15	Before	l	l	4	16	1235	0	107	0	164	0	104	0	44	0	230	0	0	0	258	0	0	0	0	0	0	0
80	2005-04-12	15	Before	l	l	4	16	330	0	37	0	359	0	103	0	3	0	97	0	0	0	12	0	0	0	0	0	0	0
220	2005-04-12	15	Before	l	l	4	16	55	0	9	0	106	0	75	0	0	0	8	0	0	0	4	0	0	0	0	0	0	0
118	2005-04-12	15	Before	l	l	4	16	43	0	17	0	12	0	14	0	31	0	17	0	0	0	30	0	0	0	0	0	0	0
239	2005-04-12	15	Before	l	l	4	16	103	0	9	0	28	3	4	1	1	0	58	0	0	0	9	0	0	0	0	0	0	0
922	2005-04-13	15	Before	l	l	4	16	135	7	7	0	76	0	64	0	0	0	19	0	0	0	7	0	0	0	0	0	0	0
1172a	2005-04-13	15	Before	l	l	4	16	5	0	16	4	13	0	35	0	0	0	1	0	0	0	0	0	0	0	0	0	0	0
1489	2005-04-13	15	Before	l	l	4	16	22	0	3	8	63	0	22	0	0	0	3	0	0	0	2	0	0	0	0	0	0	0
1414	2005-04-13	15	Before	l	l	4	16	80	0	7	0	56	0	18	0	0	0	66	0	0	0	7	0	0	0	0	0	0	0
1335	2005-04-13	15	Before	l	l	4	16	17	0	4	0	40	0	7	0	0	0	1	0	0	0	0	0	0	0	0	0	0	0
1171a	2005-04-13	15	Before	l	l	4	16	0	0	80	0	37	1	3	0	0	0	3	14	0	0	0	0	0	0	0	0	0	0
1414	2005-04-14	15	Before	l	l	4	16	249	0	1073	0	79	0	77	0	80	0	1795	0	3	0	146	0	0	0	0	0	0	0
1469	2005-04-14	15	Before	l	l	4	16	3	0	7	0	95	1	23	1	0	0	30	0	0	0	2	0	0	0	0	0	0	0
1335	2005-04-14	15	Before	l	l	4	16	179	0	77	0	113	0	19	0	0	0	46	0	0	0	0	0	0	0	0	0	0	0
1188	2005-04-14	15	Before	l	l	4	16	2	0	3	1	4	0	17	0	5	0	10	0	0	0	7	0	0	0	0	0	0	0
1050	2005-04-14	15	Before	l	l	4	16	8	0	32	0	16	0	7	0	15	0	16	0	0	0	16	0	0	0	0	0	0	0
1419	2005-04-14	15	Before	l	l	4	16	4	0	14	0	33	3	7	0	0	0	3	0	0	0	3	0	0	0	0	0	0	0
500	2005-04-17	15	Before	l	l	4	16	0	0	11	0	3	0	0	0	0	0	0	0	0	0	0	0	0	0	0	0	0	0
1025	2005-04-17	15	Before	l	l	4	16	0	0	10	12	4	3	0	0	0	0	0	0	0	0	0	0	0	0	0	0	0	0
1071	2005-04-17	15	Before	l	l	4	16	0	0	120	12	0	0	0	0	0	0	0	0	0	0	0	0	0	0	0	0	0	0
76	2005-04-18	16	Before	l	l	4	16	393	0	11	0	104	29	139	0	0	0	0	0	7	0	0	0	0	0	0	0	0	0
1335	2005-04-18	16	Before	l	l	4	16	190	0	179	0	54	0	58	0	0	0	18	0	0	0	0	0	0	0	0	0	0	0
930	2005-04-18	16	Before	l	l	4	16	52	0	50	0	147	17	50	0	0	0	14	0	0	0	0	0	0	0	0	0	0	0
1469	2005-04-18	16	Before	l	l	4	16	1	0	4	1	36	0	5	0	0	0	0	0	0	0	0	0	0	0	0	0	0	0
75	2005-04-18	16	Before	l	l	4	16	12	0	0	3	0	0	0	0	2	0	0	0	0	0	0	0	0	0	0	0	0	0
929	2005-04-18	16	Before	l	l	4	16	125	0	11	0	18	0	0	0	0	0	15	0	0	0	38	0	0	0	0	0	0	0
1339	2005-04-19	16	Before	l	l	4	16	70	0	9	0	100	0	28	0	0	0	5	0	0	0	0	0	0	0	0	0	0	0
1141	2005-04-19	16	Before	l	l	4	16	0	0	0	0	0	0	26	0	0	0	0	0	0	0	0	0	0	0	0	0	0	0
865	2005-04-19	16	Before	l	l	4	16	130	0	10	0	42	2	23	0	0	0	17	0	0	0	0	0	0	0	0	0	0	0
1335	2005-04-19	16	Before	l	l	4	16	258	0	205	2	54	0	17	0	0	0	51	0	0	0	2	0	0	0	0	0	0	0
124	2005-04-20	16	Before	l	l	4	16	0	0	196	0	125	0	94	0	0	0	25	0	0	0	20	0	0	0	0	0	0	0
910	2005-04-20	16	Before	l	l	4	16	11	0	5	0	32	0	35	0	6	0	2	0	0	0	1	0	0	0	0	0	0	0
9	2005-04-20	16	Before	l	l	4	16	8	0	0	0	112	0	23	0	0	0	6	0	0	0	0	0	0	0	0	0	0	0
1335	2005-04-20	16	Before	l	l	4	16	290	0	220	0	44	0	17	0	0	0	69	0	0	0	0	0	0	0	0	0	0	0
1469	2005-04-20	16	Before	l	l	4	16	1	0	1	0	48	0	14	0	0	0	0	0	0	0	0	0	0	0	0	0	0	0
569	2005-04-20	16	Before	l	l	4	16	13	0	14	0	108	0	9	0	0	0	4	0	0	0	1	0	0	0	0	0	0	0
1141a	2005-04-20	16	Before	l	l	4	16	1	0	22	3	31	2	5	0	0	0	0	0	0	0	0	0	0	0	0	0	0	0
917	2005-04-20	16	Before	l	l	4	16	15	0	10	1	4	0	4	0	0	0	2	0	0	0	0	0	0	0	0	0	0	0
1358	2005-04-20	16	Before	l	l	4	16	4	0	1	2	4	0	2	0	0	0	0	0	0	0	0	0	0	0	0	0	0	0
8	2005-04-20	16	Before	l	l	4	16	52	0	0	0	0	0	0	0	0	0	13	0	0	0	5	0	0	0	0	0	0	0
124	2005-04-21	16	Before	l	l	4	16	0	0	5	0	168	2	46	0	0	0	0	0	0	0	12	0	0	0	0	0	0	0
569	2005-04-21	16	Before	l	l	4	16	70	0	17	1	30	0	43	0	12	0	23	0	0	0	0	0	0	0	0	0	0	0
968	2005-04-21	16	Before	l	l	4	16	54	0	12	0	109	0	23	0	16	0	48	2	0	0	32	0	0	0	0	0	0	0
910	2005-04-21	16	Before	l	l	4	16	8	0	13	0	49	0	14	0	0	0	0	0	0	0	0	0	0	0	0	0	0	0
1335	2005-04-21	16	Before	l	l	4	16	53	0	47	0	21	1	10	0	2	0	23	0	0	0	0	0	0	0	0	0	0	0
8	2005-04-21	16	Before	l	l	4	16	6	0	3	0	16	0	8	0	0	0	2	0	0	0	0	0	0	0	0	0	0	0
1469	2005-04-21	16	Before	l	l	4	16	1	0	0	1	57	0	7	0	0	0	0	0	0	0	0	0	0	0	0	0	0	0
9	2005-04-21	16	Before	l	l	4	16	85	0	6	0	18	2	4	0	7	0	0	0	0	0	0	0	0	0	0	0	0	0
1358	2005-04-21	16	Before	l	l	4	16	20	0	0	0	12	1	2	0	0	0	2	0	0	0	0	0	0	0	0	0	0	0
5469	2005-04-21	16	Before	l	l	4	16	0	0	0	0	0	0	0	0	0	0	0	0	0	0	11	0	0	0	0	0	0	0
124	2005-04-22	16	Before	l	l	4	16	24	0	15	0	167	0	56	0	0	0	3	0	0	0	0	0	0	0	0	0	0	0
1358	2005-04-22	16	Before	l	l	4	16	172	0	2	4	92	4	30	0	0	0	51	0	0	0	0	0	0	0	0	0	0	0
1469	2005-04-22	16	Before	l	l	4	16	3	0	0	0	79	10	21	0	0	0	0	0	0	0	0	0	0	0	0	0	0	0
698	2005-04-22	16	Before	l	l	4	16	0	0	27	0	0	0	17	0	7	0	30	0	0	0	0	0	0	0	0	0	0	0
9	2005-04-22	16	Before	l	l	4	16	2	0	3	0	74	0	16	0	0	0	0	0	0	0	0	0	0	0	0	0	0	0
8	2005-04-22	16	Before	l	l	4	16	11	0	21	0	16	0	8	0	0	0	14	0	0	0	2	0	0	0	0	0	0	0
910	2005-04-22	16	Before	l	l	4	16	2	0	11	6	32	0	6	0	0	0	0	0	0	0	0	0	0	0	0	0	0	0
569	2005-04-22	16	Before	l	l	4	16	9	0	0	0	42	0	0	0	0	0	0	0	0	0	0	0	0	0	0	0	0	0
968	2005-04-22	16	Before	l	l	4	16	100	0	0	0	95	0	0	0	0	0	0	0	0	0	16	0	0	0	0	0	0	0
1469	2005-04-23	16	Before	l	l	4	16	4	0	5	1	52	27	38	3	0	0	0	0	0	0	0	0	0	0	0	0	0	0
1335	2005-04-23	16	Before	l	l	4	16	383	0	224	0	184	8	31	0	0	0	127	0	0	0	1	0	0	0	0	0	0	0
968	2005-04-23	16	Before	l	l	4	16	79	0	29	0	115	0	17	0	0	0	19	0	0	0	5	0	0	0	0	0	0	0
910	2005-04-23	16	Before	l	l	4	16	21	0	27	9	48	2	8	0	0	0	1	0	0	0	0	0	0	0	0	0	0	0
1358	2005-04-23	16	Before	l	l	4	16	8	0	1	3	25	0	1	0	1	0	3	0	0	0	0	0	0	0	0	0	0	0
1440	2005-05-24	21	Before	l	l	5	17	3	0	4	0	9	0	5	0	0	0	0	0	0	0	0	0	0	0	0	0	0	0
79	2005-05-24	21	Before	l	l	5	17	8	0	6	0	0	0	0	0	0	0	0	0	0	0	0	0	0	0	0	0	0	0
1052	2005-05-24	21	Before	l	l	5	17	2	0	0	0	2	0	0	0	0	0	0	0	0	0	0	0	0	0	0	0	0	0
79	2005-05-25	21	Before	l	l	5	17	14	0	7	0	10	0	5	0	0	0	3	0	0	0	4	0	0	0	0	0	0	0
78	2005-05-25	21	Before	l	l	5	17	10	2	6	0	26	0	4	0	0	0	2	0	0	0	13	0	0	0	0	0	0	0
1305	2005-05-29	21	Before	l	l	5	17	4	0	0	0	2	0	2	0	0	0	0	0	0	0	1	0	0	0	0	0	0	0
1450	2005-05-29	21	Before	l	l	5	17	16	0	0	0	4	0	2	0	0	0	0	0	0	0	3	0	0	0	0	0	0	0
694	2005-05-29	21	Before	l	l	5	17	9	0	1	0	1	0	1	0	0	0	0	0	0	0	1	0	0	0	0	0	0	0
274a	2005-05-29	21	Before	l	l	5	17	0	0	3	0	2	0	0	0	0	0	0	0	0	0	0	0	0	0	0	0	0	0
744	2005-05-30	22	Before	l	l	5	17	2	0	0	0	3	0	0	0	0	0	0	0	0	0	0	0	0	0	0	0	0	0
922	2005-05-30	22	Before	l	l	5	17	11	0	9	0	7	0	0	0	0	0	0	0	0	0	0	0	0	0	0	0	0	0
1314a	2005-05-30	22	Before	l	l	5	17	0	0	2	1	4	0	0	0	0	0	3	0	0	0	3	0	0	0	0	0	0	0
431a	2005-05-30	22	Before	l	l	5	17	0	0	8	0	0	0	0	0	0	0	0	0	0	0	0	0	0	0	0	0	0	0
452	2005-05-31	22	Before	l	l	5	17	66	0	39	0	1	0	1	0	0	0	5	0	0	0	18	0	0	0	0	0	0	0
1143a	2005-05-31	22	Before	l	l	5	17	0	0	2	6	10	0	1	0	0	0	1	0	0	0	0	0	0	0	0	0	0	0
1160	2005-05-31	22	Before	l	l	5	17	0	0	0	0	0	0	0	0	0	0	0	0	0	0	0	0	0	0	0	0	0	0
1191b	2005-05-31	22	Before	l	l	5	17	1	0	4	0	0	0	0	0	0	0	0	0	0	0	0	0	0	0	0	0	0	0
670	2005-06-01	22	Before	l	l	6	18	34	0	2	1	17	0	13	0	0	0	3	0	0	0	6	0	0	0	0	0	0	0
68	2005-06-01	22	Before	l	l	6	18	2	0	1	0	3	2	2	0	0	0	1	0	0	0	3	0	0	0	0	0	0	0
1065	2005-06-01	22	Before	l	l	6	18	0	0	0	0	0	0	0	0	0	0	0	0	0	0	0	0	0	0	0	0	0	0
1375	2005-06-01	22	Before	l	l	6	18	0	0	0	0	0	0	0	0	0	0	0	0	0	0	0	0	0	0	0	0	0	0
1438	2005-06-02	22	Before	l	l	6	18	14	0	23	0	5	0	2	0	0	0	5	0	0	0	7	0	0	0	0	0	0	0
324	2005-06-02	22	Before	l	l	6	18	13	0	2	0	3	0	1	0	0	0	2	0	0	0	1	0	0	0	0	0	0	0
940	2005-06-02	22	Before	l	l	6	18	0	0	2	0	5	0	0	0	0	0	0	0	0	0	0	0	0	0	0	0	0	0
1107a	2005-06-02	22	Before	l	l	6	18	3	0	0	0	1	0	0	0	0	0	0	0	0	0	0	0	0	0	0	0	0	0
234	2005-06-03	22	Before	l	l	6	18	0	0	0	0	0	0	0	0	0	0	0	0	0	0	0	0	0	0	0	0	0	0
853	2005-06-03	22	Before	l	l	6	18	7	0	2	0	5	0	0	0	3	0	0	0	0	0	11	0	0	0	0	0	0	0
497a	2005-06-03	22	Before	l	l	6	18	0	0	0	0	2	0	0	0	0	0	0	0	0	0	0	0	0	0	0	0	0	0
1310	2005-06-04	22	Before	l	l	6	18	18	0	11	0	46	0	4	0	0	0	0	0	0	0	3	2	0	0	0	0	0	0
310	2005-06-04	22	Before	l	l	6	18	3	0	0	0	1	0	0	0	0	0	0	0	0	0	0	0	0	0	0	0	0	0
589	2005-06-04	22	Before	l	l	6	18	7	0	0	0	1	0	0	0	0	0	0	0	0	0	0	0	0	0	0	0	0	0
922	2005-06-04	22	Before	l	l	6	18	0	0	3	0	0	0	0	0	0	0	0	0	1	0	2	0	0	0	0	0	0	0
49	2005-06-13	24	Before	l	l	6	18	0	0	0	0	0	0	0	0	0	0	0	0	0	0	0	0	0	0	0	0	0	0
52	2005-06-13	24	Before	l	l	6	18	0	0	0	0	0	0	0	0	0	0	0	0	0	0	0	0	0	0	0	0	0	0
59	2005-06-13	24	Before	l	l	6	18	7	0	15	0	15	0	0	0	0	0	0	0	0	0	11	0	0	0	0	0	0	0
1310	2005-06-13	24	Before	l	l	6	18	0	0	0	0	0	6	0	0	0	0	0	0	0	0	0	0	0	0	0	0	0	0
53	2005-06-14	24	Before	l	l	6	18	0	0	2	0	6	2	2	0	0	0	0	0	0	0	1	0	0	0	0	0	0	0
59	2005-06-14	24	Before	l	l	6	18	3	0	8	0	5	0	1	0	0	0	0	0	0	0	24	0	0	0	0	0	0	0
55	2005-06-14	24	Before	l	l	6	18	0	0	3	0	6	0	0	0	0	0	0	0	0	0	1	0	0	0	0	0	0	0
1310	2005-06-14	24	Before	l	l	6	18	8	0	5	0	22	3	0	0	0	0	0	0	0	0	3	0	0	0	0	0	0	0
81	2005-06-15	24	Before	l	l	6	18	0	0	0	0	0	1	2	0	0	0	0	0	0	0	0	0	0	0	0	0	0	0
58	2005-06-15	24	Before	l	l	6	18	4	0	10	0	30	20	1	0	0	0	0	0	0	0	19	0	0	0	0	0	0	0
209	2005-06-15	24	Before	l	l	6	18	0	0	0	0	1	2	0	0	0	0	0	0	0	0	0	0	0	0	0	0	0	0
1439	2005-06-15	24	Before	l	l	6	18	0	0	0	0	9	5	0	0	1	0	0	0	0	0	5	0	0	0	0	0	0	0
1439	2005-06-16	24	Before	l	l	6	18	2	0	4	0	10	2	1	0	0	0	0	0	0	0	1	0	0	0	0	0	0	0
55	2005-06-16	24	Before	l	l	6	18	9	0	0	0	0	0	0	0	0	0	0	0	0	0	0	0	0	0	0	0	0	0
81	2005-06-16	24	Before	l	l	6	18	0	0	1	0	11	8	0	0	0	0	0	0	0	0	0	0	0	0	0	0	0	0
210	2005-06-16	24	Before	l	l	6	18	0	0	0	0	0	0	0	0	0	0	0	0	0	0	0	0	0	0	0	0	0	0
1450	2005-06-26	25	Before	l	l	6	18	2	0	6	0	4	0	1	0	0	0	0	0	0	0	1	0	0	0	0	0	0	0
234	2005-06-26	25	Before	l	l	6	18	5	0	0	0	0	0	0	0	0	0	0	0	0	0	0	0	0	0	0	0	0	0
694	2005-06-26	25	Before	l	l	6	18	1	0	0	0	1	0	0	0	0	0	0	0	0	0	1	0	0	0	0	0	0	0
274a	2005-06-26	25	Before	l	l	6	18	0	0	6	0	2	0	0	0	0	0	0	0	0	0	0	0	0	0	0	0	0	0
222	2005-06-27	26	Before	l	l	6	18	0	0	0	0	0	0	0	0	0	0	3	0	0	0	0	0	0	0	0	0	0	0
744	2005-06-27	26	Before	l	l	6	18	0	0	2	0	0	0	0	0	0	0	0	0	0	0	0	0	0	0	0	0	0	0
922	2005-06-27	26	Before	l	l	6	18	6	0	18	0	0	0	0	0	0	0	0	0	0	0	8	0	0	0	0	0	0	0
1191b	2005-06-27	26	Before	l	l	6	18	0	0	3	1	0	0	0	0	0	0	1	0	0	0	0	0	0	0	0	0	0	0
431a	2005-06-27	26	Before	l	l	6	18	2	0	0	0	4	0	0	0	0	0	0	0	0	0	0	0	0	0	0	0	0	0
324	2005-06-28	26	Before	l	l	6	18	6	0	2	1	0	0	0	0	0	0	0	0	0	0	0	0	0	0	0	0	0	0
452	2005-06-28	26	Before	l	l	6	18	0	0	0	0	0	0	0	0	0	0	0	0	0	0	0	0	0	0	0	0	0	0
672	2005-06-28	26	Before	l	l	6	18	0	0	0	0	0	0	0	0	0	0	0	0	0	0	0	0	0	0	0	0	0	0
1143a	2005-06-28	26	Before	l	l	6	18	0	0	8	20	0	0	0	0	0	0	0	0	0	0	0	0	0	0	0	0	0	0
68	2005-06-29	26	Before	l	l	6	18	0	0	0	0	4	0	0	0	0	0	0	0	0	0	0	0	0	0	0	0	0	0
1065	2005-06-29	26	Before	l	l	6	18	3	0	7	0	0	0	0	0	0	0	0	0	0	0	0	0	0	0	0	0	0	0
1375	2005-06-29	26	Before	l	l	6	18	0	0	3	1	10	0	0	0	0	0	0	0	0	0	6	0	0	0	0	0	0	0
1160a	2005-06-29	26	Before	l	l	6	18	0	0	0	0	0	0	0	0	0	0	0	0	0	0	0	0	0	0	0	0	0	0
1438	2005-06-30	26	Before	l	l	6	18	0	0	2	0	2	0	1	0	0	0	0	0	0	0	0	0	0	0	0	0	0	0
940	2005-06-30	26	Before	l	l	6	18	0	0	1	0	0	0	0	0	0	0	0	0	0	0	0	0	0	0	0	0	0	0
1107a	2005-06-30	26	Before	l	l	6	18	2	0	8	0	0	0	0	0	0	0	0	0	0	0	0	0	0	0	0	0	0	0
1314a	2005-06-30	26	Before	l	l	6	18	0	0	2	0	0	0	0	0	0	0	0	0	0	0	0	0	0	0	0	0	0	0
497a	2005-07-01	26	Before	l	l	7	19	6	0	6	1	8	0	2	0	0	0	4	0	0	0	4	0	0	0	0	0	0	0
234	2005-07-01	26	Before	l	l	7	19	0	0	0	0	0	0	0	0	0	0	0	0	0	0	0	0	0	0	0	0	0	0
589	2005-07-01	26	Before	l	l	7	19	0	0	1	0	1	0	0	0	0	0	0	0	0	0	0	0	0	0	0	0	0	0
1147a	2005-07-01	26	Before	l	l	7	19	5	0	3	0	0	0	0	0	0	0	0	0	0	0	0	0	0	0	0	0	0	0
212	2005-07-02	26	Before	l	l	7	19	0	0	0	0	0	0	0	0	0	0	0	0	0	0	2	0	0	0	0	0	0	0
310	2005-07-02	26	Before	l	l	7	19	2	0	0	0	0	0	0	0	0	0	0	0	0	0	0	0	0	0	0	0	0	0
583	2005-07-02	26	Before	l	l	7	19	3	0	0	0	0	0	0	0	0	0	0	0	0	0	0	0	0	0	0	0	0	0
1310	2005-07-02	26	Before	l	l	7	19	0	0	3	0	1	0	0	0	0	0	7	0	0	0	0	0	0	0	0	0	0	0
76	2005-07-11	28	Before	l	l	7	19	1	0	2	0	3	0	1	0	0	0	0	0	0	0	2	0	0	0	0	0	0	0
1484	2005-07-11	28	Before	l	l	7	19	0	0	0	0	1	0	1	0	0	0	0	0	0	0	9	0	0	0	0	0	0	0
59	2005-07-11	28	Before	l	l	7	19	5	0	0	0	12	0	0	0	0	0	0	0	0	0	0	0	0	0	0	0	0	0
215	2005-07-11	28	Before	l	l	7	19	0	0	16	0	0	0	0	0	0	0	3	0	0	0	0	0	0	0	0	0	0	0
59	2005-07-12	28	Before	l	l	7	19	0	0	8	0	3	0	0	0	0	0	0	0	0	0	7	0	0	0	0	0	0	0
76	2005-07-12	28	Before	l	l	7	19	5	0	0	0	5	0	0	0	0	0	0	0	0	0	1	0	0	0	0	0	0	0
215	2005-07-12	28	Before	l	l	7	19	0	0	0	0	0	0	0	0	0	0	0	0	0	0	0	0	0	0	0	0	0	0
1484	2005-07-12	28	Before	l	l	7	19	0	0	28	0	0	0	0	0	0	0	3	0	0	0	17	0	0	0	0	0	0	0
223	2005-07-13	28	Before	l	l	7	19	0	0	3	0	0	0	1	0	0	0	0	0	0	0	2	0	0	0	0	0	0	0
211	2005-07-13	28	Before	l	l	7	19	4	0	0	0	0	0	0	0	0	0	0	0	0	0	0	0	0	0	0	0	0	0
221	2005-07-13	28	Before	l	l	7	19	1	0	1	0	4	1	0	0	0	0	0	0	0	0	8	0	0	0	0	0	0	0
1483	2005-07-13	28	Before	l	l	7	19	2	0	0	0	0	0	0	0	0	0	0	0	0	0	0	0	0	0	0	0	0	0
211	2005-07-14	28	Before	l	l	7	19	2	1	0	0	0	0	0	0	0	0	0	0	0	0	0	0	0	0	0	0	0	0
221	2005-07-14	28	Before	l	l	7	19	0	0	2	0	1	0	0	0	0	0	0	0	0	0	0	0	0	0	0	0	0	0
223	2005-07-14	28	Before	l	l	7	19	2	0	0	0	1	0	0	0	0	0	0	0	0	0	1	0	0	0	0	0	0	0
1483	2005-07-14	28	Before	l	l	7	19	0	0	4	0	0	0	0	0	0	0	0	0	0	0	0	0	0	0	0	0	0	0
1305	2005-07-24	29	Before	l	l	7	19	7	0	6	0	11	0	1	0	0	0	5	0	0	0	0	0	0	0	0	0	0	0
694	2005-07-24	29	Before	l	l	7	19	0	0	8	0	3	0	0	0	0	0	0	0	0	0	0	0	0	0	0	0	0	0
1450	2005-07-24	29	Before	l	l	7	19	8	0	41	0	6	0	0	0	0	0	0	0	0	0	0	0	0	0	0	0	0	0
274a	2005-07-24	29	Before	l	l	7	19	0	0	1	0	0	0	0	0	0	0	0	0	0	0	0	0	0	0	0	0	0	0
670	2005-07-25	30	Before	l	l	7	19	20	0	3	0	16	4	2	0	0	0	0	0	0	0	2	0	0	0	0	0	0	0
744	2005-07-25	30	Before	l	l	7	19	1	0	0	0	7	0	0	0	0	0	0	0	0	0	0	0	0	0	0	0	0	0
922	2005-07-25	30	Before	l	l	7	19	7	0	5	0	4	1	0	0	0	0	6	0	0	0	0	0	0	0	0	0	0	0
431b	2005-07-25	30	Before	l	l	7	19	0	0	3	0	2	0	0	0	0	0	2	0	0	0	0	0	0	0	0	0	0	0
68	2005-07-26	30	Before	l	l	7	19	2	0	0	0	0	0	0	0	0	0	0	0	0	0	0	0	0	0	0	0	0	0
1143a	2005-07-26	30	Before	l	l	7	19	0	0	2	6	0	0	0	0	0	0	0	0	0	0	0	0	0	0	0	0	0	0
1163a	2005-07-26	30	Before	l	l	7	19	0	0	1	0	1	1	0	0	0	0	0	0	0	0	0	0	0	0	0	0	0	0
1191b	2005-07-26	30	Before	l	l	7	19	1	0	0	0	0	0	0	0	0	0	0	0	0	0	0	0	0	0	0	0	0	0
324	2005-07-27	30	Before	l	l	7	19	9	0	7	0	5	0	0	0	0	0	5	0	0	0	3	0	0	0	0	0	0	0
940	2005-07-27	30	Before	l	l	7	19	0	0	1	0	0	0	0	0	0	0	0	0	0	0	4	0	0	0	0	0	0	0
1065	2005-07-27	30	Before	l	l	7	19	0	0	0	1	0	0	0	0	0	0	0	0	0	0	0	0	0	0	0	0	0	0
1314	2005-07-27	30	Before	l	l	7	19	4	0	3	0	0	0	0	0	0	0	7	0	0	0	0	0	0	0	0	0	0	0
452	2005-07-28	30	Before	l	l	7	19	2	0	1	0	2	0	0	0	0	0	0	0	0	0	3	0	0	0	0	0	0	0
589	2005-07-28	30	Before	l	l	7	19	0	0	8	0	3	0	0	0	0	0	0	0	0	0	2	0	0	0	0	0	0	0
1107	2005-07-28	30	Before	l	l	7	19	2	0	0	0	0	0	0	0	0	0	0	0	0	0	0	0	0	0	0	0	0	0
1375	2005-07-28	30	Before	l	l	7	19	0	0	6	0	5	0	0	0	0	0	0	0	0	0	9	0	0	0	0	0	0	0
234	2005-07-29	30	Before	l	l	7	19	0	0	7	0	0	0	0	0	0	0	3	0	0	0	0	0	0	0	0	0	0	0
922	2005-07-29	30	Before	l	l	7	19	3	0	29	0	0	0	0	0	0	0	0	0	0	0	3	0	0	0	0	0	0	0
1310	2005-07-29	30	Before	l	l	7	19	0	0	7	0	0	0	0	0	0	0	4	0	0	0	0	0	0	0	0	0	0	0
1438	2005-07-29	30	Before	l	l	7	19	0	0	0	0	3	0	0	0	0	0	0	0	0	0	0	0	0	0	0	0	0	0
212	2005-07-30	30	Before	l	l	7	19	0	0	0	0	0	0	0	0	0	0	0	0	0	0	0	0	0	0	0	0	0	0
310	2005-07-30	30	Before	l	l	7	19	4	0	0	0	0	0	0	0	0	0	7	0	0	0	0	0	0	0	0	0	0	0
853	2005-07-30	30	Before	l	l	7	19	0	0	0	0	3	0	0	0	0	0	0	0	0	0	0	0	0	0	0	0	0	0
497a	2005-07-30	30	Before	l	l	7	19	0	0	4	0	0	0	0	0	0	0	0	0	0	0	0	0	0	0	0	0	0	0
1025	2005-08-08	32	Before	l	l	8	20	0	0	0	0	0	0	0	0	0	0	0	0	0	0	0	0	0	0	0	0	0	0
1031	2005-08-08	32	Before	l	l	8	20	1	0	1	0	0	0	0	0	0	0	3	0	0	0	0	0	0	0	0	0	0	0
1520r	2005-08-08	32	Before	l	l	8	20	0	0	0	0	1	0	0	0	0	0	0	0	0	0	0	0	0	0	0	0	0	0
1523r	2005-08-08	32	Before	l	l	8	20	1	0	0	0	0	0	0	0	0	0	0	0	0	0	0	0	0	0	0	0	0	0
1025	2005-08-09	32	Before	l	l	8	20	0	0	3	0	0	0	0	0	0	0	0	0	0	0	0	0	0	0	0	0	0	0
1031	2005-08-09	32	Before	l	l	8	20	2	0	3	0	0	0	0	0	0	0	0	0	0	0	0	0	0	0	0	0	0	0
1520r	2005-08-09	32	Before	l	l	8	20	0	0	2	0	0	0	0	0	0	0	0	0	0	0	0	0	0	0	0	0	0	0
1523r	2005-08-09	32	Before	l	l	8	20	0	0	0	0	0	0	0	0	0	0	0	0	0	0	0	0	0	0	0	0	0	0
143	2005-08-10	32	Before	l	l	8	20	2	0	10	1	0	0	0	0	0	0	0	0	0	0	0	0	0	0	0	0	0	0
153	2005-08-10	32	Before	l	l	8	20	0	0	14	0	0	0	0	0	0	0	13	0	0	0	0	0	0	0	0	0	0	0
1345	2005-08-10	32	Before	l	l	8	20	2	0	0	2	0	0	0	0	0	0	0	0	0	0	0	0	0	0	0	0	0	0
1414	2005-08-10	32	Before	l	l	8	20	9	0	18	0	12	0	0	0	0	0	2	0	0	0	6	0	0	0	0	0	0	0
1414	2005-08-11	32	Before	l	l	8	20	83	0	185	0	10	0	2	0	4	0	19	0	0	0	203	0	0	0	0	0	0	0
143	2005-08-11	32	Before	l	l	8	20	0	0	10	0	1	0	0	0	0	0	0	0	0	0	3	0	0	0	0	0	0	0
153	2005-08-11	32	Before	l	l	8	20	0	0	5	0	0	0	0	0	0	0	0	0	0	0	4	0	0	0	0	0	0	0
1345	2005-08-11	32	Before	l	l	8	20	0	0	1	0	1	0	0	0	0	0	0	0	0	0	0	0	0	0	0	0	0	0
716	2005-08-15	33	Before	l	l	8	20	2	0	8	2	0	0	0	0	0	0	0	0	0	0	0	0	0	0	0	0	0	0
717	2005-08-15	33	Before	l	l	8	20	0	0	8	0	0	0	0	0	0	0	0	0	0	0	0	0	0	0	0	0	0	0
864	2005-08-15	33	Before	l	l	8	20	8	0	4	0	5	2	0	0	0	0	0	0	0	0	0	0	0	0	0	0	0	0
1469	2005-08-15	33	Before	l	l	8	20	0	0	5	0	3	1	0	0	0	0	0	0	0	0	1	0	0	0	0	0	0	0
716	2005-08-16	33	Before	l	l	8	20	3	0	0	0	0	0	0	0	0	0	0	0	0	0	0	0	0	0	0	0	0	0
717	2005-08-16	33	Before	l	l	8	20	0	0	0	0	3	2	0	0	0	0	0	0	0	0	0	0	0	0	0	0	0	0
864	2005-08-16	33	Before	l	l	8	20	2	0	1	0	7	2	0	0	0	0	0	0	0	0	0	0	0	0	0	0	0	0
1469	2005-08-16	33	Before	l	l	8	20	0	0	1	0	0	0	0	0	0	0	0	0	0	0	0	0	0	0	0	0	0	0
148	2005-08-17	33	Before	l	l	8	20	0	0	0	0	1	0	0	0	0	0	0	0	0	0	0	0	0	0	0	0	0	0
536	2005-08-17	33	Before	l	l	8	20	5	0	12	0	6	0	0	0	0	0	0	0	0	0	5	0	0	0	0	0	0	0
1433	2005-08-17	33	Before	l	l	8	20	4	0	7	0	0	0	0	0	0	0	0	0	0	0	0	0	0	0	0	0	0	0
1494	2005-08-17	33	Before	l	l	8	20	0	0	3	0	0	0	0	0	0	0	0	0	0	0	0	0	0	0	0	0	0	0
148	2005-08-18	33	Before	l	l	8	20	0	0	0	0	1	0	0	0	0	0	0	0	0	0	0	0	0	0	0	0	0	0
536	2005-08-18	33	Before	l	l	8	20	4	0	2	0	0	0	0	0	0	0	0	0	0	0	0	0	0	0	0	0	0	0
1433	2005-08-18	33	Before	l	l	8	20	1	0	11	0	0	0	0	0	0	0	0	0	0	0	0	0	0	0	0	0	0	0
1494	2005-08-18	33	Before	l	l	8	20	4	0	0	0	1	2	0	0	0	0	0	0	0	0	0	0	0	0	0	0	0	0
1499	2005-08-22	34	Before	l	l	8	20	0	0	15	0	11	0	6	0	0	0	0	0	0	0	0	0	0	0	0	0	0	0
920	2005-08-22	34	Before	l	l	8	20	0	0	0	0	1	0	0	0	0	0	0	0	1	0	4	0	0	0	0	0	0	0
1414	2005-08-22	34	Before	l	l	8	20	27	0	38	0	12	0	0	0	0	0	0	0	0	0	56	0	0	0	0	0	0	0
1437	2005-08-22	34	Before	l	l	8	20	0	0	0	0	0	0	0	0	0	0	0	0	0	0	1	0	0	0	0	0	0	0
1476	2005-08-22	34	Before	l	l	8	20	3	0	0	0	0	0	0	0	0	0	0	0	0	0	0	0	0	0	0	0	0	0
1499	2005-08-23	34	Before	l	l	8	20	23	0	4	1	20	0	5	0	0	0	0	0	0	0	1	0	0	0	0	0	0	0
1414	2005-08-23	34	Before	l	l	8	20	25	0	36	0	20	0	4	0	0	0	18	0	0	0	51	0	0	0	0	0	0	0
1437	2005-08-23	34	Before	l	l	8	20	21	0	0	0	5	0	0	0	1	0	0	0	0	0	4	0	0	0	0	0	0	0
1476	2005-08-23	34	Before	l	l	8	20	1	0	7	0	6	0	0	0	0	0	1	0	0	0	0	0	0	0	0	0	0	0
59	2005-08-24	34	Before	l	l	8	20	61	0	4	1	8	0	2	0	0	0	0	0	0	0	6	0	0	0	0	0	0	0
1450	2005-09-13	37	Before	l	l	9	21	3	0	0	0	3	0	1	0	0	0	0	0	0	0	0	0	0	0	0	0	0	0
694	2005-09-13	37	Before	l	l	9	21	8	0	0	0	0	0	0	0	0	0	0	0	0	0	0	0	0	0	0	0	0	0
1305	2005-09-13	37	Before	l	l	9	21	59	0	0	0	0	1	0	0	0	0	0	0	0	0	1	0	0	0	0	0	0	0
274a	2005-09-13	37	Before	l	l	9	21	0	0	0	1	13	0	0	0	0	0	0	0	0	0	0	0	0	0	0	0	0	0
744	2005-09-14	37	Before	l	l	9	21	0	0	0	0	3	1	0	0	0	0	0	0	0	0	0	0	0	0	0	0	0	0
922	2005-09-14	37	Before	l	l	9	21	66	0	3	4	12	3	0	0	0	0	1	0	0	0	4	0	0	0	0	0	0	0
1163	2005-09-14	37	Before	l	l	9	21	4	0	0	0	0	0	0	0	0	0	0	0	0	0	0	0	0	0	0	0	0	0
431a	2005-09-14	37	Before	l	l	9	21	8	0	0	0	15	2	0	0	0	0	0	0	0	0	0	0	0	0	0	0	0	0
671	2005-09-15	37	Before	l	l	9	21	2	0	5	0	3	0	0	0	0	0	0	0	0	0	0	0	0	0	0	0	0	0
1143a	2005-09-15	37	Before	l	l	9	21	2	0	4	2	5	0	0	0	0	0	0	0	0	0	0	0	0	0	0	0	0	0
1191b	2005-09-15	37	Before	l	l	9	21	3	0	1	1	23	0	0	0	0	0	0	0	0	0	0	0	0	0	0	0	0	0
1314a	2005-09-15	37	Before	l	l	9	21	0	0	1	4	4	0	0	0	0	0	0	0	0	0	0	0	0	0	0	0	0	0
324	2005-09-16	37	Before	l	l	9	21	252	0	0	0	15	0	0	0	0	0	2	0	0	0	4	0	0	0	0	0	0	0
452	2005-09-16	37	Before	l	l	9	21	19	0	2	0	5	0	0	0	0	0	0	0	0	0	0	0	0	0	0	0	0	0
1065	2005-09-16	37	Before	l	l	9	21	0	0	0	7	0	0	0	0	0	0	0	0	0	0	0	0	0	0	0	0	0	0
1375	2005-09-16	37	Before	l	l	9	21	7	0	0	0	0	0	0	0	0	0	0	0	0	0	0	0	0	0	0	0	0	0
68	2005-09-17	37	Before	l	l	9	21	19	0	3	0	12	0	0	0	0	0	0	0	0	0	0	0	0	0	0	0	0	0
589	2005-09-17	37	Before	l	l	9	21	9	0	4	0	0	0	0	0	0	0	2	0	0	0	0	0	0	0	0	0	0	0
1107a	2005-09-17	37	Before	l	l	9	21	0	0	0	0	6	0	0	0	0	0	0	0	0	0	0	0	0	0	0	0	0	0
1438	2005-09-18	37	Before	l	l	9	21	1	0	3	0	0	0	2	0	0	0	0	0	0	0	0	0	0	0	0	0	0	0
234	2005-09-18	37	Before	l	l	9	21	4	0	4	0	3	0	0	0	0	0	0	0	0	0	0	0	0	0	0	0	0	0
497a	2005-09-18	37	Before	l	l	9	21	3	0	0	0	0	0	0	0	0	0	0	0	0	0	0	0	0	0	0	0	0	0
212	2005-09-19	38	Before	l	l	9	21	18	0	4	0	10	0	2	0	0	0	0	0	0	0	0	0	0	0	0	0	0	0
310	2005-09-19	38	Before	l	l	9	21	0	0	0	0	1	0	0	0	0	0	0	0	0	0	0	0	0	0	0	0	0	0
853	2005-09-19	38	Before	l	l	9	21	0	0	0	0	1	0	0	0	0	0	0	0	0	0	0	0	0	0	0	0	0	0
1310	2005-09-19	38	Before	l	l	9	21	1	0	1	0	4	0	0	0	0	0	0	0	0	0	0	0	0	0	0	0	0	0
1414	2005-09-22	38	Before	l	l	9	21	96	0	178	0	27	1	0	0	0	0	0	0	0	0	2	0	0	0	0	0	0	0
1466	2005-09-22	38	Before	l	l	9	21	7	0	0	1	15	0	0	0	0	0	0	0	0	0	0	0	0	0	0	0	0	0
1414	2005-09-23	38	Before	l	l	9	21	72	0	29	0	18	0	4	0	0	0	0	0	0	0	0	0	0	0	0	0	0	0
466	2005-09-23	38	Before	l	l	9	21	5	0	0	0	1	1	0	0	0	0	5	0	0	0	1	0	0	0	0	0	0	0
449	2005-10-03	40	Before	l	l	10	22	4	0	1	0	19	0	0	0	0	0	0	0	0	0	0	0	0	0	0	0	0	0
763	2005-10-03	40	Before	l	l	10	22	11	0	0	0	0	0	0	0	0	0	0	0	0	0	0	0	0	0	0	0	0	0
447	2005-10-04	40	Before	l	l	10	22	4	0	0	0	2	0	0	0	0	0	0	0	0	0	1	0	0	0	0	0	0	0
763	2005-10-04	40	Before	l	l	10	22	33	0	0	0	2	0	0	0	0	0	0	0	0	0	1	0	0	0	0	0	0	0
929	2005-10-05	40	Before	l	l	10	22	2	0	5	0	0	0	0	0	0	0	0	0	0	0	0	0	0	0	0	0	0	0
994	2005-10-05	40	Before	l	l	10	22	8	0	2	0	11	0	0	0	0	0	0	0	0	0	1	0	0	0	0	0	0	0
1320	2005-10-05	40	Before	l	l	10	22	0	0	0	0	4	3	0	0	0	0	0	0	0	0	0	0	0	0	0	0	0	0
1414	2005-10-05	40	Before	l	l	10	22	1	0	5	2	0	11	0	0	0	0	0	1	0	0	1	0	0	0	0	0	0	0
1466	2005-10-05	40	Before	l	l	10	22	7	0	3	3	1	5	0	0	0	0	0	0	0	0	0	0	0	0	0	0	0	0
994	2005-10-06	40	Before	l	l	10	22	7	0	1	2	136	1	1	0	0	0	0	0	0	0	1	0	0	0	0	0	0	0
1414	2005-10-06	40	Before	l	l	10	22	3	0	0	0	2	3	1	0	0	0	0	0	0	0	0	0	0	0	0	0	0	0
929	2005-10-06	40	Before	l	l	10	22	2	0	0	0	2	1	0	0	0	0	1	0	0	0	0	0	0	0	0	0	0	0
1320	2005-10-06	40	Before	l	l	10	22	3	0	0	0	1	3	0	0	0	0	0	0	0	0	0	0	0	0	0	0	0	0
1466	2005-10-06	40	Before	l	l	10	22	7	0	4	2	2	0	0	0	0	0	0	0	0	0	0	0	0	0	0	0	0	0
694	2005-10-10	41	Before	l	l	10	22	0	0	0	0	0	0	0	0	0	0	0	0	0	0	0	0	0	0	0	0	0	0
1305	2005-10-10	41	Before	l	l	10	22	47	0	7	0	20	0	0	0	0	0	13	0	0	0	0	0	0	0	0	0	0	0
1450	2005-10-10	41	Before	l	l	10	22	13	0	6	0	9	0	0	0	0	0	0	0	0	0	0	0	0	0	0	0	0	0
274a	2005-10-10	41	Before	l	l	10	22	1	0	2	4	1	0	0	0	0	0	0	0	0	0	0	0	0	0	0	0	0	0
744	2005-10-11	41	Before	l	l	10	22	0	0	0	0	10	0	0	0	0	0	0	0	0	0	0	0	0	0	0	0	0	0
922	2005-10-11	41	Before	l	l	10	22	14	0	4	0	8	0	0	0	0	0	0	0	0	0	2	0	0	0	0	0	0	0
1163a	2005-10-11	41	Before	l	l	10	22	2	0	0	0	1	0	0	0	0	0	0	0	0	0	0	0	0	0	0	0	0	0
431a	2005-10-11	41	Before	l	l	10	22	14	0	0	0	4	0	0	0	0	0	0	0	0	0	0	0	0	0	0	0	0	0
1143a	2005-10-12	41	Before	l	l	10	22	5	0	8	5	7	0	0	0	0	0	0	0	0	0	0	0	0	0	0	0	0	0
1191b	2005-10-12	41	Before	l	l	10	22	0	0	6	0	0	0	0	0	0	0	0	0	0	0	0	0	0	0	0	0	0	0
1314a	2005-10-12	41	Before	l	l	10	22	0	0	17	2	9	0	0	0	0	0	0	0	0	0	0	0	0	0	0	0	0	0
452	2005-10-13	41	Before	l	l	10	22	16	0	0	0	1	0	1	0	0	0	1	0	0	0	0	0	0	0	0	0	0	0
324	2005-10-13	41	Before	l	l	10	22	19	0	0	0	1	0	0	0	0	0	0	0	0	0	0	0	0	0	0	0	0	0
68	2005-10-14	41	Before	l	l	10	22	2	0	0	0	10	0	0	0	0	0	0	0	0	0	0	0	0	0	0	0	0	0
589	2005-10-14	41	Before	l	l	10	22	0	0	2	2	1	0	0	0	0	0	0	0	0	0	0	0	0	0	0	0	0	0
1065	2005-10-14	41	Before	l	l	10	22	0	0	2	0	1	1	0	0	0	0	0	0	0	0	0	0	0	0	0	0	0	0
1107a	2005-10-14	41	Before	l	l	10	22	0	0	0	0	3	0	0	0	0	0	0	0	0	0	0	0	0	0	0	0	0	0
922	2005-10-15	41	Before	l	l	10	22	34	0	0	0	28	0	1	0	0	0	1	0	0	0	0	0	0	0	0	0	0	0
234	2005-10-15	41	Before	l	l	10	22	0	0	0	0	1	0	0	0	0	0	0	0	0	0	0	0	0	0	0	0	0	0
1438	2005-10-15	41	Before	l	l	10	22	0	0	0	0	15	0	0	0	0	0	0	0	0	0	0	0	0	0	0	0	0	0
310	2005-10-16	41	Before	l	l	10	22	2	0	3	0	0	0	0	0	0	0	0	0	0	0	0	0	0	0	0	0	0	0
853	2005-10-16	41	Before	l	l	10	22	17	0	0	0	66	0	0	0	0	0	0	0	0	0	0	0	0	0	0	0	0	0
497a	2005-10-16	41	Before	l	l	10	22	2	0	0	0	1	0	0	0	0	0	0	0	0	0	0	0	0	0	0	0	0	0
212	2005-10-17	42	Before	l	l	10	22	1	0	0	0	0	0	0	0	0	0	0	0	0	0	0	0	0	0	0	0	0	0
940	2005-10-17	42	Before	l	l	10	22	0	0	1	0	0	0	0	0	0	0	0	0	0	0	0	0	0	0	0	0	0	0
1310	2005-10-17	42	Before	l	l	10	22	15	0	0	0	7	4	0	0	0	0	0	0	0	0	0	0	0	0	0	0	0	0
1375	2005-10-17	42	Before	l	l	10	22	5	0	0	0	31	3	0	0	0	0	1	0	0	0	0	0	0	0	0	0	0	0
670	2005-10-18	42	Before	l	l	10	22	12	0	0	0	5	0	0	0	0	0	0	0	0	0	0	0	0	0	0	0	0	0
922	2005-10-18	42	Before	l	l	10	22	10	0	3	0	20	1	0	0	0	0	0	0	0	0	0	0	0	0	0	0	0	0
1375	2005-10-19	42	Before	l	l	10	22	10	0	1	0	56	0	1	0	0	0	0	0	0	0	0	0	0	0	0	0	0	0
1163a	2005-10-19	42	Before	l	l	10	22	14	0	0	0	4	0	0	0	0	0	0	0	0	0	0	0	0	0	0	0	0	0
324	2005-10-20	42	Before	l	l	10	22	27	0	0	0	8	0	0	0	0	0	0	0	0	0	0	0	0	0	0	0	0	0
744	2005-10-21	42	Before	l	l	10	22	2	0	1	1	9	0	0	0	0	0	0	0	0	0	0	0	0	0	0	0	0	0
1305	2005-10-22	42	Before	l	l	10	22	14	0	1	0	12	2	0	0	0	0	3	0	0	0	0	0	0	0	0	0	0	0
1191a	2005-10-23	42	Before	l	l	10	22	2	0	23	0	0	0	0	0	0	0	0	0	0	0	0	0	0	0	0	0	0	0
1450	2005-10-24	43	Before	l	l	10	22	15	0	9	0	38	0	3	0	0	0	0	0	0	0	1	0	0	0	0	0	0	0
1305	2005-10-24	43	Before	l	l	10	22	19	0	0	0	0	0	1	0	0	0	0	0	0	0	0	0	0	0	0	0	0	0
649	2005-10-24	43	Before	l	l	10	22	23	0	2	0	12	0	0	0	0	0	0	0	0	0	0	0	0	0	0	0	0	0
274a	2005-10-24	43	Before	l	l	10	22	0	0	4	10	0	0	0	0	0	0	0	0	0	0	0	0	0	0	0	0	0	0
324	2005-10-25	43	Before	l	l	10	22	7	0	4	0	0	0	0	0	0	0	0	0	0	0	0	0	0	0	0	0	0	0
744	2005-10-25	43	Before	l	l	10	22	0	0	0	0	4	0	0	0	0	0	0	0	0	0	0	0	0	0	0	0	0	0
922	2005-10-25	43	Before	l	l	10	22	6	0	1	4	0	1	0	0	0	0	2	0	0	0	1	0	0	0	0	0	0	0
431a	2005-10-25	43	Before	l	l	10	22	6	0	0	0	6	0	0	0	0	0	0	0	0	0	0	0	0	0	0	0	0	0
1164a	2005-10-26	43	Before	l	l	10	22	2	0	0	0	13	0	1	0	0	0	0	0	0	0	0	0	0	0	0	0	0	0
670	2005-10-26	43	Before	l	l	10	22	44	0	0	0	22	0	0	0	0	0	0	0	0	0	0	0	0	0	0	0	0	0
1143a	2005-10-26	43	Before	l	l	10	22	0	0	4	0	0	0	0	0	0	0	0	0	0	0	0	0	0	0	0	0	0	0
1163a	2005-10-26	43	Before	l	l	10	22	0	0	0	0	0	0	0	0	0	0	1	0	0	0	0	0	0	0	0	0	0	0
1191b	2005-10-26	43	Before	l	l	10	22	0	0	2	3	2	0	0	0	0	0	0	0	0	0	0	0	0	0	0	0	0	0
452	2005-10-27	43	Before	l	l	10	22	12	0	0	0	2	0	1	0	0	0	0	0	0	0	0	0	0	0	0	0	0	0
1375	2005-10-27	43	Before	l	l	10	22	4	0	3	0	21	0	0	0	0	0	0	0	0	0	0	0	0	0	0	0	0	0
1314a	2005-10-27	43	Before	l	l	10	22	0	0	72	0	0	0	0	0	0	0	0	0	0	0	0	0	0	0	0	0	0	0
68	2005-10-28	43	Before	l	l	10	22	3	0	5	0	13	0	0	0	0	0	0	0	0	0	0	0	0	0	0	0	0	0
589	2005-10-28	43	Before	l	l	10	22	1	0	3	0	0	0	0	0	0	0	0	0	0	0	0	0	0	0	0	0	0	0
1107a	2005-10-28	43	Before	l	l	10	22	6	0	3	0	0	0	0	0	0	0	9	0	0	0	0	0	0	0	0	0	0	0
234	2005-10-29	43	Before	l	l	10	22	19	0	0	0	0	0	0	0	0	0	0	0	0	0	0	0	0	0	0	0	0	0
940	2005-10-29	43	Before	l	l	10	22	3	0	1	1	0	0	0	0	0	0	0	0	0	0	0	0	0	0	0	0	0	0
1438	2005-10-29	43	Before	l	l	10	22	2	0	0	0	4	0	0	0	0	0	0	0	0	0	0	0	0	0	0	0	0	0
497a	2005-10-29	43	Before	l	l	10	22	1	0	0	0	0	0	0	0	0	0	0	0	0	0	0	0	0	0	0	0	0	0
212	2005-10-30	43	Before	l	l	10	22	33	0	3	0	0	0	0	0	0	0	0	0	0	0	0	0	0	0	0	0	0	0
310	2005-10-30	43	Before	l	l	10	22	2	0	2	0	0	0	0	0	0	0	4	0	0	0	0	0	0	0	0	0	0	0
853	2005-10-30	43	Before	l	l	10	22	16	0	0	0	0	0	0	0	0	0	0	0	0	0	0	0	0	0	0	0	0	0
922	2005-10-30	43	Before	l	l	10	22	5	0	0	2	1	0	0	0	0	0	0	0	0	0	0	0	0	0	0	0	0	0
1065	2005-10-30	43	Before	l	l	10	22	0	0	3	4	0	0	0	0	0	0	0	0	0	0	0	0	0	0	0	0	0	0
1310	2005-10-30	43	Before	l	l	10	22	28	0	0	0	6	1	0	0	0	0	0	0	0	0	1	0	0	0	0	0	0	0
694	2005-11-01	44	Before	l	l	11	23	0	0	0	1	1	1	0	0	0	0	0	0	0	0	0	0	0	0	0	0	0	0
1450	2005-11-01	44	Before	l	l	11	23	15	0	10	5	7	0	0	0	0	0	0	0	0	0	0	0	0	0	0	0	0	0
274a	2005-11-01	44	Before	l	l	11	23	0	0	15	2	0	0	0	0	0	0	0	0	0	0	0	0	0	0	0	0	0	0
t-24	2005-11-01	44	Before	l	l	11	23	36	0	3	0	2	0	0	0	0	0	0	0	0	0	0	0	0	0	0	0	0	0
744	2005-11-02	44	Before	l	l	11	23	0	0	3	0	0	0	0	0	0	0	2	1	0	0	0	0	0	0	0	0	0	0
922	2005-11-02	44	Before	l	l	11	23	6	0	5	0	0	0	0	0	0	0	0	0	0	0	0	0	0	0	0	0	0	0
1163a	2005-11-02	44	Before	l	l	11	23	0	0	3	0	1	0	0	0	0	0	0	0	0	0	0	0	0	0	0	0	0	0
431a	2005-11-02	44	Before	l	l	11	23	2	0	4	0	0	0	0	0	0	0	0	0	0	0	0	0	0	0	0	0	0	0
670	2005-11-03	44	Before	l	l	11	23	22	0	0	0	0	0	0	0	0	0	0	0	0	0	0	0	0	0	0	0	0	0
1134a	2005-11-03	44	Before	l	l	11	23	0	0	1	0	2	0	0	0	0	0	0	0	0	0	0	0	0	0	0	0	0	0
1191a	2005-11-03	44	Before	l	l	11	23	3	0	4	1	0	0	0	0	0	0	0	0	0	0	0	0	0	0	0	0	0	0
1314a	2005-11-03	44	Before	l	l	11	23	1	0	1	0	0	0	0	0	0	0	0	0	0	0	0	0	0	0	0	0	0	0
326	2005-11-04	44	Before	l	l	11	23	42	0	3	0	1	0	1	0	0	0	0	0	0	0	5	0	0	0	0	0	0	0
425	2005-11-04	44	Before	l	l	11	23	0	0	0	0	0	0	0	0	0	0	0	0	0	0	0	0	0	0	0	0	0	0
452	2005-11-04	44	Before	l	l	11	23	17	0	1	0	0	0	0	0	0	0	0	0	0	0	0	0	0	0	0	0	0	0
1065	2005-11-04	44	Before	l	l	11	23	1	0	1	2	0	0	0	0	0	0	0	0	0	0	0	0	0	0	0	0	0	0
1375	2005-11-04	44	Before	l	l	11	23	5	0	0	0	10	0	0	0	0	0	0	0	0	0	1	0	0	0	0	0	0	0
68	2005-11-05	44	Before	l	l	11	23	22	0	16	0	29	0	0	0	0	0	3	0	0	0	0	0	0	0	0	0	0	0
589	2005-11-05	44	Before	l	l	11	23	0	0	24	1	0	0	0	0	0	0	0	0	0	0	0	0	0	0	0	0	0	0
940	2005-11-05	44	Before	l	l	11	23	0	0	1	0	1	0	0	0	0	0	0	0	0	0	1	0	0	0	0	0	0	0
1107a	2005-11-05	44	Before	l	l	11	23	0	0	20	1	0	0	0	0	0	0	0	0	0	0	0	0	0	0	0	0	0	0
234	2005-11-06	44	Before	l	l	11	23	1	0	2	0	8	0	0	0	0	0	1	0	0	0	0	0	0	0	0	0	0	0
922	2005-11-06	44	Before	l	l	11	23	8	0	1	0	3	0	0	0	0	0	0	0	0	0	2	0	0	0	0	0	0	0
1438	2005-11-06	44	Before	l	l	11	23	0	0	2	2	32	0	0	0	0	0	0	0	0	0	1	0	0	0	0	0	0	0
497a	2005-11-06	44	Before	l	l	11	23	0	0	1	0	0	0	0	0	0	0	0	0	0	0	0	0	0	0	0	0	0	0
853	2005-11-07	45	Before	l	l	11	23	0	0	0	0	1	0	1	0	0	0	0	0	0	0	0	0	0	0	0	0	0	0
212	2005-11-07	45	Before	l	l	11	23	0	0	0	8	0	1	0	0	0	0	0	0	0	0	0	0	0	0	0	0	0	0
310	2005-11-07	45	Before	l	l	11	23	0	0	0	0	0	0	0	0	0	0	0	0	0	0	0	0	0	0	0	0	0	0
1310	2005-11-07	45	Before	l	l	11	23	0	0	4	3	19	25	0	0	0	0	0	0	0	0	0	0	0	0	0	0	0	0
45	2005-11-09	45	Before	l	l	11	23	6	0	4	0	15	18	0	0	0	0	0	0	0	0	0	0	0	0	0	0	0	0
59	2005-11-09	45	Before	l	l	11	23	97	0	0	0	24	0	0	0	0	0	0	0	0	0	0	0	0	0	0	0	0	0
76	2005-11-09	45	Before	l	l	11	23	153	0	0	0	77	0	0	0	0	0	0	0	0	0	0	0	0	0	0	0	0	0
76	2005-11-10	45	Before	l	l	11	23	114	0	0	0	63	2	1	0	0	0	0	0	0	0	1	0	0	0	0	0	0	0
45	2005-11-10	45	Before	l	l	11	23	1	0	3	3	67	0	0	0	0	0	0	0	0	0	0	0	0	0	0	0	0	0
59	2005-11-10	45	Before	l	l	11	23	41	0	0	0	11	0	0	0	0	0	0	0	0	0	0	0	0	0	0	0	0	0
1362	2005-11-10	45	Before	l	l	11	23	11	0	1	8	7	1	0	0	0	0	0	0	0	0	1	0	0	0	0	0	0	0
1414	2005-11-10	45	Before	l	l	11	23	20	1	3	2	26	3	0	0	0	0	0	0	0	0	0	0	0	0	0	0	0	0
45	2005-11-14	46	Before	l	l	11	23	2	0	3	0	13	0	3	0	0	0	0	0	0	0	0	0	0	0	0	0	0	0
50	2005-11-14	46	Before	l	l	11	23	8	0	0	0	15	2	0	0	0	0	0	0	0	0	0	0	0	0	0	0	0	0
53	2005-11-14	46	Before	l	l	11	23	84	0	0	0	15	0	0	0	0	0	0	0	0	0	0	0	0	0	0	0	0	0
919	2005-11-14	46	Before	l	l	11	23	22	1	0	6	5	3	0	0	0	0	0	0	0	0	0	0	0	0	0	0	0	0
922	2005-11-14	46	Before	l	l	11	23	68	0	14	4	18	2	0	0	0	0	0	0	0	0	0	0	0	0	0	0	0	0
997	2005-11-14	46	Before	l	l	11	23	5	0	0	0	52	10	0	0	0	0	0	0	0	0	0	0	0	0	0	0	0	0
1414	2005-11-14	46	Before	l	l	11	23	2	0	0	0	24	0	0	0	0	0	0	0	0	0	0	0	0	0	0	0	0	0
212	2005-11-15	46	Before	l	l	11	23	0	0	0	2	0	0	11	0	0	0	0	0	0	0	0	0	0	0	0	0	0	0
45	2005-11-15	46	Before	l	l	11	23	0	0	1	0	20	0	3	0	0	0	1	0	0	0	0	0	0	0	0	0	0	0
50	2005-11-15	46	Before	l	l	11	23	16	1	0	0	25	0	0	0	0	0	0	0	0	0	0	0	0	0	0	0	0	0
53	2005-11-15	46	Before	l	l	11	23	17	0	0	0	2	0	0	0	0	0	0	0	0	0	0	0	0	0	0	0	0	0
919	2005-11-15	46	Before	l	l	11	23	1	0	0	0	1	0	0	0	0	0	0	0	0	0	0	0	0	0	0	0	0	0
922	2005-11-15	46	Before	l	l	11	23	2	0	1	0	4	1	0	0	0	0	0	0	0	0	0	0	0	0	0	0	0	0
1415	2005-11-15	46	Before	l	l	11	23	3	0	0	0	20	0	0	0	0	0	0	0	0	0	0	0	0	0	0	0	0	0
59	2005-11-16	46	Before	l	l	11	23	9	0	0	0	2	0	0	0	0	0	0	0	0	0	0	0	0	0	0	0	0	0
416	2005-11-16	46	Before	l	l	11	23	9	0	0	0	0	0	0	0	0	0	0	0	0	0	0	0	0	0	0	0	0	0
922	2005-11-16	46	Before	l	l	11	23	0	0	0	0	3	0	0	0	0	0	0	0	0	0	1	0	0	0	0	0	0	0
995	2005-11-16	46	Before	l	l	11	23	0	0	0	0	2	0	0	0	0	0	0	0	0	0	0	0	0	0	0	0	0	0
1309	2005-11-16	46	Before	l	l	11	23	2	0	1	0	4	0	0	0	0	0	0	0	0	0	0	0	0	0	0	0	0	0
1466	2005-11-16	46	Before	l	l	11	23	0	0	7	5	1	2	0	0	0	0	0	0	0	0	0	0	0	0	0	0	0	0
58	2005-11-17	46	Before	l	l	11	23	19	0	6	1	0	0	0	0	0	0	0	0	0	0	0	0	0	0	0	0	0	0
59	2005-11-17	46	Before	l	l	11	23	122	0	0	0	41	1	0	0	0	0	0	0	0	0	0	0	0	0	0	0	0	0
922	2005-11-17	46	Before	l	l	11	23	13	0	0	0	4	1	0	0	0	0	0	0	0	0	2	1	0	0	0	0	0	0
955	2005-11-17	46	Before	l	l	11	23	0	0	0	0	6	0	0	0	0	0	0	0	0	0	0	0	0	0	0	0	0	0
995	2005-11-17	46	Before	l	l	11	23	1	0	0	0	0	0	0	0	0	0	0	0	0	0	0	0	0	0	0	0	0	0
1466	2005-11-17	46	Before	l	l	11	23	0	0	2	0	20	0	0	0	0	0	0	0	0	0	1	0	0	0	0	0	0	0
964	2005-11-18	46	Before	l	l	11	23	12	0	0	0	30	0	0	0	0	0	0	0	0	0	1	0	0	0	0	0	0	0
1309	2005-11-18	46	Before	l	l	11	23	86	0	24	4	38	0	0	0	3	0	11	0	0	0	114	0	0	0	0	0	0	0
233	2005-11-21	47	Before	l	l	11	23	8	0	4	2	0	0	0	0	0	0	0	0	0	0	0	0	0	0	0	0	0	0
922	2005-11-21	47	Before	l	l	11	23	26	0	1	2	3	0	0	0	0	0	0	0	0	0	0	0	0	0	0	0	0	0
966	2005-11-21	47	Before	l	l	11	23	7	0	0	0	1	0	0	0	0	0	0	0	0	0	2	0	0	0	0	0	0	0
1375	2005-11-21	47	Before	l	l	11	23	6	0	0	0	25	1	0	0	0	0	0	0	0	0	0	0	0	0	0	0	0	0
1437	2005-11-21	47	Before	l	l	11	23	1	0	0	0	0	0	0	0	0	0	0	0	0	0	0	0	0	0	0	0	0	0
1499	2005-11-21	47	Before	l	l	11	23	15	0	0	0	3	0	0	0	0	0	0	0	0	0	0	0	0	0	0	0	0	0
1437	2005-11-22	47	Before	l	l	11	23	0	0	2	0	3	0	1	0	0	0	0	0	0	0	0	0	0	0	0	0	0	0
1499	2005-11-22	47	Before	l	l	11	23	0	0	0	1	6	0	1	0	0	0	0	0	0	0	0	0	0	0	0	0	0	0
233	2005-11-22	47	Before	l	l	11	23	3	0	0	0	4	0	0	0	0	0	0	0	0	0	0	0	0	0	0	0	0	0
922	2005-11-22	47	Before	l	l	11	23	9	0	1	2	2	8	0	0	0	0	0	0	0	0	0	0	0	0	0	0	0	0
966	2005-11-22	47	Before	l	l	11	23	0	0	0	0	0	0	0	0	0	0	0	0	0	0	0	0	0	0	0	0	0	0
1050	2005-11-22	47	Before	l	l	11	23	1	0	0	2	0	0	0	0	0	0	0	0	0	0	0	0	0	0	0	0	0	0
1375	2005-11-22	47	Before	l	l	11	23	16	0	0	0	25	16	0	0	0	0	0	0	0	0	0	0	0	0	0	0	0	0
1431	2005-11-22	47	Before	l	l	11	23	2	1	1	2	0	0	0	0	0	0	0	0	0	0	0	0	0	0	0	0	0	0
32	2005-11-23	47	Before	l	l	11	23	11	0	2	0	45	1	0	0	0	0	0	0	0	0	2	0	0	0	0	0	0	0
235	2005-11-23	47	Before	l	l	11	23	1	0	1	0	0	0	0	0	0	0	0	0	0	0	3	0	0	0	0	0	0	0
240	2005-11-23	47	Before	l	l	11	23	11	0	2	0	0	0	0	0	0	0	0	0	0	0	0	0	0	0	0	0	0	0
241	2005-11-23	47	Before	l	l	11	23	48	0	0	0	10	0	0	0	0	0	0	0	0	0	1	0	0	0	0	0	0	0
922	2005-11-23	47	Before	l	l	11	23	8	0	3	1	4	0	0	0	0	0	0	0	0	0	0	0	0	0	0	0	0	0
994	2005-11-23	47	Before	l	l	11	23	1	0	2	0	57	0	0	0	0	0	0	0	0	0	0	0	0	0	0	0	0	0
1050	2005-11-23	47	Before	l	l	11	23	0	0	2	0	0	0	0	0	0	0	0	0	0	0	0	0	0	0	0	0	0	0
1431	2005-11-23	47	Before	l	l	11	23	0	0	4	5	0	0	0	0	0	0	0	0	0	0	0	0	0	0	0	0	0	0
1362	2005-11-24	47	Before	l	l	11	23	4	0	3	1	0	0	1	0	0	0	0	0	0	0	0	0	0	0	0	0	0	0
32	2005-11-24	47	Before	l	l	11	23	5	0	0	0	4	0	0	0	0	0	0	0	0	0	0	0	0	0	0	0	0	0
235	2005-11-24	47	Before	l	l	11	23	6	0	1	0	0	0	0	0	0	0	0	0	0	0	0	0	0	0	0	0	0	0
240	2005-11-24	47	Before	l	l	11	23	2	0	0	1	3	0	0	0	0	0	0	0	0	0	0	0	0	0	0	0	0	0
241	2005-11-24	47	Before	l	l	11	23	6	0	5	3	11	4	0	0	0	0	0	0	0	0	0	0	0	0	0	0	0	0
922	2005-11-24	47	Before	l	l	11	23	8	2	1	6	0	0	0	0	0	0	0	0	0	0	0	0	0	0	0	0	0	0
994	2005-11-24	47	Before	l	l	11	23	3	0	0	0	31	0	0	0	0	0	0	0	0	0	0	0	0	0	0	0	0	0
1049	2005-11-24	47	Before	l	l	11	23	0	0	10	7	1	0	0	0	0	0	0	0	0	0	0	0	0	0	0	0	0	0
1414	2005-11-28	48	Before	l	l	11	23	88	0	0	0	25	0	11	0	0	0	0	0	0	0	0	0	0	0	0	0	0	0
79	2005-11-28	48	Before	l	l	11	23	16	0	5	1	15	0	10	0	1	0	5	0	0	0	3	0	0	0	0	0	0	0
80	2005-11-28	48	Before	l	l	11	23	1	0	15	2	53	0	1	0	0	0	0	0	0	0	0	0	0	0	0	0	0	0
1484	2005-11-28	48	Before	l	l	11	23	0	0	0	0	23	0	1	0	1	0	0	0	0	0	3	0	0	0	0	0	0	0
45	2005-11-28	48	Before	l	l	11	23	3	0	6	11	94	57	0	0	0	0	4	0	0	0	0	0	0	0	0	0	0	0
212	2005-11-28	48	Before	l	l	11	23	3	0	0	0	0	0	0	0	0	0	0	0	0	0	0	0	0	0	0	0	0	0
922	2005-11-28	48	Before	l	l	11	23	26	3	18	0	36	0	0	0	0	0	2	0	0	0	6	0	0	0	0	0	0	0
1308	2005-11-28	48	Before	l	l	11	23	38	0	0	2	13	2	0	0	0	0	0	0	0	0	0	0	0	0	0	0	0	0
79	2005-11-29	48	Before	l	l	11	23	13	0	0	0	14	0	9	0	0	0	0	0	0	0	0	0	0	0	0	0	0	0
212	2005-11-29	48	Before	l	l	11	23	14	0	0	0	4	0	3	0	0	0	0	0	0	0	0	0	0	0	0	0	0	0
1308	2005-11-29	48	Before	l	l	11	23	39	0	3	1	20	0	2	0	0	0	0	0	0	0	0	0	0	0	0	0	0	0
45	2005-11-29	48	Before	l	l	11	23	0	0	0	0	49	2	0	0	0	0	0	0	0	0	0	0	0	0	0	0	0	0
80	2005-11-29	48	Before	l	l	11	23	41	0	8	0	28	0	0	0	0	0	0	0	0	0	0	0	0	0	0	0	0	0
922	2005-11-29	48	Before	l	l	11	23	50	0	22	3	7	0	0	0	0	0	3	0	0	0	8	0	0	0	0	0	0	0
1414	2005-11-29	48	Before	l	l	11	23	4	0	4	0	11	0	0	0	1	0	0	0	0	0	15	0	0	0	0	0	0	0
1484	2005-11-29	48	Before	l	l	11	23	0	0	17	4	10	0	0	0	0	0	0	0	0	0	0	0	0	0	0	0	0	0
45	2005-11-30	48	Before	l	l	11	23	5	0	0	0	17	1	0	0	0	0	0	0	0	0	0	0	0	0	0	0	0	0
53	2005-11-30	48	Before	l	l	11	23	50	0	2	0	1	0	0	0	0	0	0	0	0	0	0	0	0	0	0	0	0	0
77	2005-11-30	48	Before	l	l	11	23	0	0	2	2	30	0	0	0	0	0	0	0	0	0	0	0	0	0	0	0	0	0
922	2005-11-30	48	Before	l	l	11	23	20	0	0	0	0	0	0	0	0	0	0	0	0	0	0	0	0	0	0	0	0	0
45	2005-12-01	48	Before	l	l	12	24	9	0	2	4	38	11	0	0	0	0	2	0	0	0	2	0	0	0	0	0	0	0
53	2005-12-01	48	Before	l	l	12	24	0	0	1	0	4	1	0	0	0	0	0	0	0	0	0	0	0	0	0	0	0	0
57	2005-12-01	48	Before	l	l	12	24	0	0	6	0	4	0	0	0	0	0	0	0	0	0	0	0	0	0	0	0	0	0
77	2005-12-01	48	Before	l	l	12	24	3	0	1	0	0	0	0	0	0	0	0	0	0	0	0	0	0	0	0	0	0	0
922	2005-12-01	48	Before	l	l	12	24	19	0	10	5	16	3	0	0	0	0	0	0	0	0	15	1	0	0	0	0	0	0
1989	2005-12-01	48	Before	l	l	12	24	2	0	0	0	10	0	0	0	0	0	0	0	0	0	0	0	0	0	0	0	0	0
922	2005-12-05	49	Before	l	l	12	24	83	0	13	0	12	0	3	0	0	0	8	0	0	0	9	0	0	0	0	0	0	0
1429	2005-12-05	49	Before	l	l	12	24	4	0	3	0	0	0	1	0	0	0	0	0	0	0	0	0	0	0	0	0	0	0
45	2005-12-05	49	Before	l	l	12	24	0	0	0	4	44	7	0	1	0	0	0	0	0	0	0	0	0	0	0	0	0	0
429	2005-12-05	49	Before	l	l	12	24	3	0	1	0	1	0	0	0	0	0	0	0	0	0	0	0	0	0	0	0	0	0
1428	2005-12-05	49	Before	l	l	12	24	2	0	2	0	6	0	0	0	0	0	0	0	0	0	0	0	0	0	0	0	0	0
430b	2005-12-05	49	Before	l	l	12	24	0	0	0	0	1	0	0	0	0	0	0	0	0	0	0	0	0	0	0	0	0	0
45	2005-12-06	49	Before	l	l	12	24	1	0	7	0	11	0	0	0	0	0	0	0	0	0	0	0	0	0	0	0	0	0
429	2005-12-06	49	Before	l	l	12	24	1	0	2	2	8	0	0	0	0	0	0	0	0	0	0	0	0	0	0	0	0	0
922	2005-12-06	49	Before	l	l	12	24	31	4	8	3	2	2	0	0	0	0	0	0	0	0	9	0	0	0	0	0	0	0
1428	2005-12-06	49	Before	l	l	12	24	2	0	3	0	0	0	0	0	0	0	0	0	0	0	1	0	0	0	0	0	0	0
1429	2005-12-06	49	Before	l	l	12	24	25	0	6	0	1	0	0	0	0	0	1	0	0	0	0	0	0	0	0	0	0	0
431b	2005-12-06	49	Before	l	l	12	24	2	0	3	1	4	0	0	0	0	0	0	0	0	0	0	0	0	0	0	0	0	0
922	2005-12-07	49	Before	l	l	12	24	19	7	4	0	32	2	4	0	0	0	1	0	0	0	4	0	0	0	0	0	0	0
45	2005-12-07	49	Before	l	l	12	24	0	0	1	0	88	7	0	0	0	0	0	0	0	0	0	0	0	0	0	0	0	0
420	2005-12-07	49	Before	l	l	12	24	0	0	0	0	2	0	0	0	0	0	0	0	0	0	0	0	0	0	0	0	0	0
434	2005-12-07	49	Before	l	l	12	24	1	0	0	0	4	0	0	0	0	0	0	0	0	0	0	0	0	0	0	0	0	0
1427	2005-12-07	49	Before	l	l	12	24	1	0	1	0	0	0	0	0	0	0	0	0	0	0	0	0	0	0	0	0	0	0
436b	2005-12-07	49	Before	l	l	12	24	0	0	2	0	1	0	0	0	0	0	0	0	0	0	0	0	0	0	0	0	0	0
1427	2005-12-08	49	Before	l	l	12	24	0	0	4	5	2	0	1	0	0	0	0	0	0	0	0	0	0	0	0	0	0	0
45	2005-12-08	49	Before	l	l	12	24	0	0	1	1	26	13	0	0	0	0	0	0	0	0	0	0	0	0	0	0	0	0
420	2005-12-08	49	Before	l	l	12	24	5	0	1	0	0	0	0	0	0	0	0	0	0	0	0	0	0	0	0	0	0	0
434	2005-12-08	49	Before	l	l	12	24	0	0	4	0	0	0	0	0	0	0	0	0	0	0	0	0	0	0	0	0	0	0
922	2005-12-08	49	Before	l	l	12	24	35	0	13	0	9	1	0	0	0	0	3	0	0	0	9	0	0	0	0	0	0	0
436b	2005-12-08	49	Before	l	l	12	24	1	0	1	2	0	0	0	0	0	0	0	0	0	0	0	0	0	0	0	0	0	0
922	2005-12-12	50	Before	l	l	12	24	63	0	3	10	5	0	2	0	0	0	0	0	0	0	1	0	0	0	0	0	0	0
966	2005-12-12	50	Before	l	l	12	24	9	0	2	0	7	0	1	0	0	0	2	0	0	0	0	0	0	0	0	0	0	0
45	2005-12-12	50	Before	l	l	12	24	2	0	3	0	21	0	0	0	0	0	0	0	0	0	3	0	0	0	0	0	0	0
686	2005-12-12	50	Before	l	l	12	24	0	0	2	1	13	0	0	0	0	0	0	0	0	0	2	1	0	0	0	0	0	0
1414	2005-12-12	50	Before	l	l	12	24	3	0	4	2	4	0	0	0	0	0	1	0	0	0	1	0	0	0	0	0	0	0
922	2005-12-13	50	Before	l	l	12	24	0	0	6	1	2	1	1	0	0	0	3	0	0	0	0	0	0	0	0	0	0	0
686	2005-12-13	50	Before	l	l	12	24	0	0	0	0	7	0	0	0	0	0	0	0	0	0	0	0	0	0	0	0	0	0
966	2005-12-13	50	Before	l	l	12	24	11	0	0	0	5	1	0	0	0	0	0	0	0	0	0	0	0	0	0	0	0	0
997	2005-12-13	50	Before	l	l	12	24	1	0	1	0	0	0	0	0	0	0	0	0	0	0	1	0	0	0	0	0	0	0
1414	2005-12-13	50	Before	l	l	12	24	1	0	2	0	2	1	0	0	0	0	3	0	0	0	0	0	0	0	0	0	0	0
922	2005-12-14	50	Before	l	l	12	24	4	0	3	2	0	0	0	0	0	0	0	0	0	0	0	0	0	0	0	0	0	0
929	2005-12-14	50	Before	l	l	12	24	0	0	0	0	2	0	0	0	0	0	0	0	0	0	0	0	0	0	0	0	0	0
1414	2005-12-14	50	Before	l	l	12	24	4	0	4	3	1	0	0	0	0	0	0	0	0	0	2	0	0	0	0	0	0	0
1446	2005-12-14	50	Before	l	l	12	24	0	0	0	0	0	0	0	0	0	0	1	0	0	0	0	0	0	0	0	0	0	0
922	2005-12-15	50	Before	l	l	12	24	0	0	0	0	0	0	0	0	0	0	3	0	0	0	0	0	0	0	0	0	0	0
929	2005-12-15	50	Before	l	l	12	24	0	0	0	0	1	0	0	0	0	0	0	0	0	0	0	0	0	0	0	0	0	0
1446	2005-12-15	50	Before	l	l	12	24	0	0	1	0	1	0	0	0	0	0	0	0	0	0	0	0	0	0	0	0	0	0
572	2005-12-19	51	Before	l	l	12	24	0	0	11	11	3	0	1	0	0	0	0	0	0	0	0	0	0	0	0	0	0	0
605	2005-12-19	51	Before	l	l	12	24	0	0	9	1	0	0	0	0	0	0	0	0	0	0	0	0	0	0	0	0	0	0
607	2005-12-19	51	Before	l	l	12	24	0	0	0	0	0	0	0	0	0	0	0	0	0	0	0	0	0	0	0	0	0	0
610	2005-12-19	51	Before	l	l	12	24	0	0	1	0	0	0	0	0	0	0	0	0	0	0	0	0	0	0	0	0	0	0
614	2005-12-19	51	Before	l	l	12	24	0	0	1	1	0	0	0	0	0	0	0	0	0	0	0	0	0	0	0	0	0	0
1332	2005-12-19	51	Before	l	l	12	24	0	0	37	3	2	0	0	0	0	0	0	0	0	0	0	0	0	0	0	0	0	0
575	2005-12-20	51	Before	l	l	12	24	0	1	2	0	1	0	0	0	0	0	0	0	0	0	0	0	0	0	0	0	0	0
607	2005-12-20	51	Before	l	l	12	24	0	0	1	10	0	1	0	0	0	0	0	0	0	0	0	0	0	0	0	0	0	0
608	2005-12-20	51	Before	l	l	12	24	8	12	2	0	0	0	0	0	0	0	0	0	0	0	0	0	0	0	0	0	0	0
610	2005-12-20	51	Before	l	l	12	24	1	0	12	0	0	0	0	0	0	0	0	0	0	0	0	0	0	0	0	0	0	0
614	2005-12-20	51	Before	l	l	12	24	0	0	3	12	0	0	0	0	0	0	0	0	0	0	0	0	0	0	0	0	0	0
1332	2005-12-20	51	Before	l	l	12	24	0	0	10	19	2	0	0	0	0	0	0	0	0	0	0	0	0	0	0	0	0	0
231	2005-12-21	51	Before	l	l	12	24	104	0	1	1	11	0	101	0	0	0	2	0	0	0	0	0	0	0	0	0	0	0
1414	2005-12-21	51	Before	l	l	12	24	20	0	0	2	16	0	93	0	0	0	0	0	0	0	1	0	0	0	0	0	0	0
225	2005-12-21	51	Before	l	l	12	24	20	3	0	0	17	0	38	0	0	0	0	0	0	0	0	0	0	0	0	0	0	0
234	2005-12-21	51	Before	l	l	12	24	42	0	3	0	13	0	36	0	0	0	8	0	0	0	2	0	0	0	0	0	0	0
1305	2005-12-21	51	Before	l	l	12	24	22	1	0	0	5	0	8	0	0	0	0	0	0	0	0	0	0	0	0	0	0	0
237	2005-12-21	51	Before	l	l	12	24	2	1	2	2	1	0	4	0	0	0	0	0	0	0	0	0	0	0	0	0	0	0
231	2005-12-22	51	Before	l	l	12	24	6	0	0	7	1	0	3	0	0	0	0	0	0	0	0	0	0	0	0	0	0	0
234	2005-12-22	51	Before	l	l	12	24	0	0	0	0	3	0	2	0	0	0	0	0	0	0	0	0	0	0	0	0	0	0
225	2005-12-22	51	Before	l	l	12	24	0	4	0	0	5	0	0	0	0	0	0	0	0	0	0	0	0	0	0	0	0	0
237	2005-12-22	51	Before	l	l	12	24	9	0	3	0	24	0	0	0	0	0	4	0	0	0	0	0	0	0	0	0	0	0
1305	2005-12-22	51	Before	l	l	12	24	2	0	0	0	1	0	0	0	0	0	0	0	0	0	0	0	0	0	0	0	0	0
1155a	2005-12-22	51	Before	l	l	12	24	3	0	15	1	6	0	0	0	0	0	0	0	0	0	0	0	0	0	0	0	0	0
1189b	2005-12-23	51	Before	l	l	12	24	0	0	0	0	0	0	0	0	0	0	0	0	0	0	0	0	0	0	0	0	0	0
922	2005-12-24	51	Before	l	l	12	24	19	0	0	0	7	0	2	0	0	0	0	0	0	0	0	0	0	0	0	0	0	0
324	2005-12-26	52	Before	l	l	12	24	20	0	3	0	5	0	1	0	0	0	0	0	0	0	0	0	0	0	0	0	0	0
966	2005-12-26	52	Before	l	l	12	24	7	0	2	4	3	1	1	0	0	0	0	0	0	0	0	0	0	0	0	0	0	0
922	2005-12-26	52	Before	l	l	12	24	40	0	37	0	48	2	0	0	0	0	0	0	0	0	0	0	0	0	0	0	0	0
1446	2005-12-26	52	Before	l	l	12	24	19	0	7	0	0	0	0	0	0	0	0	0	0	0	0	0	0	0	0	0	0	0
1310	2005-12-27	52	Before	l	l	12	24	43	0	2	0	64	0	16	0	0	0	0	0	0	0	0	0	0	0	0	0	0	0
59	2005-12-27	52	Before	l	l	12	24	73	0	0	0	0	0	3	0	0	0	0	0	0	0	0	0	0	0	0	0	0	0
853	2005-12-27	52	Before	l	l	12	24	10	0	2	0	16	0	0	0	0	0	0	0	0	0	1	0	0	0	0	0	0	0
1375	2005-12-27	52	Before	l	l	12	24	4	0	3	0	9	0	0	0	0	0	0	0	0	0	1	0	0	0	0	0	0	0
59	2005-12-28	52	Before	l	l	12	24	249	0	13	0	2	0	10	0	0	0	31	0	0	0	44	0	0	0	0	0	0	0
942	2005-12-28	52	Before	l	l	12	24	2	1	6	7	8	0	3	1	0	0	0	0	0	0	0	0	0	0	0	0	0	0
53	2005-12-28	52	Before	l	l	12	24	1	0	1	0	6	1	1	0	0	0	0	0	0	0	0	0	0	0	0	0	0	0
310	2005-12-28	52	Before	l	l	12	24	3	0	3	0	0	0	0	0	0	0	0	0	0	0	0	0	0	0	0	0	0	0
941	2005-12-28	52	Before	l	l	12	24	3	0	4	0	4	0	0	0	0	0	0	0	0	0	1	0	0	0	0	0	0	0
212	2005-12-29	52	Before	l	l	12	24	5	0	0	0	0	0	0	0	0	0	0	0	0	0	0	0	0	0	0	0	0	0
310	2005-12-29	52	Before	l	l	12	24	7	0	13	0	0	0	0	0	0	0	2	0	0	0	0	0	0	0	0	0	0	0
940	2005-12-29	52	Before	l	l	12	24	3	0	2	1	0	0	0	0	0	0	0	0	0	0	0	0	0	0	0	0	0	0
941	2005-12-29	52	Before	l	l	12	24	7	0	3	2	1	0	0	0	0	0	0	0	0	0	1	0	0	0	0	0	0	0
942	2005-12-29	52	Before	l	l	12	24	0	0	0	0	1	0	0	0	0	0	0	0	0	0	1	0	0	0	0	0	0	0
274a	2005-12-30	52	Before	l	l	12	24	17	0	0	0	1	0	4	0	0	0	15	0	0	0	0	0	0	0	0	0	0	0
694	2005-12-30	52	Before	l	l	12	24	0	0	7	1	1	0	0	0	0	0	0	0	0	0	0	0	0	0	0	0	0	0
497a	2005-12-30	52	Before	l	l	12	24	2	0	7	0	0	0	0	0	0	0	0	0	0	0	0	0	0	0	0	0	0	0
431a	2005-12-31	52	Before	l	l	12	24	6	0	3	0	2	1	1	0	0	0	2	0	0	0	0	0	0	0	0	0	0	0
1065	2005-12-31	52	Before	l	l	12	24	1	0	4	7	0	0	0	0	0	0	0	0	0	0	0	0	0	0	0	0	0	0
1314	2005-12-31	52	Before	l	l	12	24	1	0	33	3	0	0	0	0	0	0	0	0	0	0	0	0	0	0	0	0	0	0
234	2006-01-01	52	Before	l	l	1	25	31	2	0	2	4	0	2	0	0	0	8	0	0	0	1	0	0	0	1	0	0	0
452	2006-01-01	52	Before	l	l	1	25	34	0	11	0	0	0	2	0	0	0	10	0	0	0	0	0	0	0	0	0	0	0
744	2006-01-01	52	Before	l	l	1	25	0	0	0	0	8	0	0	0	0	0	0	0	0	0	0	0	0	0	0	0	0	0
1450	2006-01-02	1	Before	l	l	1	25	0	0	8	0	9	0	1	0	0	0	0	0	0	0	0	0	0	0	0	0	0	0
45	2006-01-02	1	Before	l	l	1	25	5	0	2	0	13	0	0	0	0	0	0	0	0	0	3	0	0	0	0	0	0	0
68	2006-01-02	1	Before	l	l	1	25	0	0	0	0	13	0	0	0	0	0	0	0	0	0	0	0	0	0	0	0	0	0
45	2006-01-03	1	Before	l	l	1	25	0	0	3	1	3	2	0	0	0	0	0	0	0	0	0	0	0	0	0	0	0	0
46	2006-01-03	1	Before	l	l	1	25	1	0	0	0	4	0	0	0	0	0	0	0	0	0	0	0	0	0	0	0	0	0
235	2006-01-04	1	Before	l	l	1	25	0	0	0	0	0	0	0	0	0	0	0	0	0	0	0	0	0	0	0	0	0	0
241	2006-01-04	1	Before	l	l	1	25	0	0	0	0	0	0	0	0	0	0	0	0	0	0	0	0	0	0	0	0	0	0
241	2006-01-05	1	Before	l	l	1	25	40	0	0	0	2	0	2	0	0	0	22	0	0	0	2	0	0	0	0	0	0	0
1107a	2006-01-08	1	Before	l	l	1	25	19	0	28	0	0	0	1	0	0	0	14	0	0	0	0	0	0	0	0	0	0	0
589	2006-01-08	1	Before	l	l	1	25	0	0	3	0	1	0	0	0	0	0	0	0	0	0	1	0	0	0	0	0	0	0
220	2006-01-09	2	Before	l	l	1	25	39	0	0	0	0	0	18	0	0	0	0	0	0	0	0	0	0	0	0	0	0	0
79	2006-01-09	2	Before	l	l	1	25	9	0	6	0	5	1	10	0	0	0	4	0	0	0	9	0	0	0	0	0	0	0
221	2006-01-09	2	Before	l	l	1	25	9	0	2	0	1	0	4	0	0	0	24	0	0	0	0	0	0	0	0	0	0	0
212	2006-01-09	2	Before	l	l	1	25	33	0	0	0	0	0	0	0	0	0	1	0	0	0	1	0	0	0	0	0	0	0
217	2006-01-09	2	Before	l	l	1	25	0	0	2	0	0	0	0	0	0	0	0	0	0	0	0	0	0	0	0	0	0	0
222	2006-01-09	2	Before	l	l	1	25	0	0	7	0	0	0	0	0	0	0	1	0	0	0	0	0	0	0	0	0	0	0
223	2006-01-09	2	Before	l	l	1	25	11	0	2	1	0	0	0	0	0	0	0	0	0	0	0	0	0	0	0	0	0	0
79	2006-01-10	2	Before	l	l	1	25	14	0	0	0	29	0	21	0	0	0	1	0	0	0	0	1	0	0	0	0	0	0
222	2006-01-10	2	Before	l	l	1	25	97	0	24	0	14	0	8	0	0	0	15	0	0	0	2	0	0	0	0	0	0	0
223	2006-01-10	2	Before	l	l	1	25	77	0	3	0	0	0	7	0	2	0	17	0	0	0	0	0	0	0	0	0	0	0
1484	2006-01-10	2	Before	l	l	1	25	26	0	0	0	8	1	6	1	1	0	10	0	0	0	1	0	0	0	0	0	0	0
217	2006-01-10	2	Before	l	l	1	25	2	0	0	0	1	0	2	0	0	0	1	0	0	0	0	0	0	0	0	0	0	0
221	2006-01-10	2	Before	l	l	1	25	234	0	4	2	5	0	2	0	0	0	9	0	0	0	0	0	0	0	0	0	0	0
212	2006-01-10	2	Before	l	l	1	25	6	0	0	0	0	0	1	0	0	0	7	0	0	0	0	0	0	0	0	0	0	0
220	2006-01-10	2	Before	l	l	1	25	18	2	0	0	3	0	0	0	0	0	0	0	0	0	0	0	0	0	0	0	0	0
59	2006-01-11	2	Before	l	l	1	25	126	0	0	0	11	0	15	0	0	0	0	0	0	0	0	0	0	0	0	0	0	0
76	2006-01-11	2	Before	l	l	1	25	85	0	116	1	14	0	12	0	7	0	61	0	0	0	19	0	0	0	0	0	0	0
190	2006-01-11	2	Before	l	l	1	25	29	0	13	0	18	0	2	0	0	0	0	0	0	0	0	0	0	0	0	0	0	0
1309	2006-01-11	2	Before	l	l	1	25	20	2	0	0	0	0	2	0	0	0	12	0	0	0	3	0	0	0	0	0	0	0
1445	2006-01-11	2	Before	l	l	1	25	24	0	0	0	7	0	2	0	0	0	7	0	0	0	0	0	0	0	0	0	0	0
75	2006-01-11	2	Before	l	l	1	25	3	0	6	2	0	0	0	0	0	0	0	0	0	0	0	0	0	0	0	0	0	0
189	2006-01-11	2	Before	l	l	1	25	0	0	3	0	0	0	0	0	0	0	0	0	0	0	0	0	0	0	0	0	0	0
1309	2006-01-12	2	Before	l	l	1	25	3	0	0	0	2	1	5	0	0	0	7	0	0	0	0	0	0	0	0	0	0	0
76	2006-01-12	2	Before	l	l	1	25	232	0	63	2	11	0	4	0	3	0	220	0	0	0	15	0	0	0	0	0	0	0
75	2006-01-12	2	Before	l	l	1	25	5	0	2	1	0	0	3	0	0	0	0	0	0	0	0	0	0	0	0	0	0	0
190	2006-01-12	2	Before	l	l	1	25	0	0	4	1	2	0	2	0	0	0	13	0	0	0	0	0	0	0	0	0	0	0
1445	2006-01-12	2	Before	l	l	1	25	6	0	5	0	6	0	1	0	0	0	2	0	0	0	0	0	0	0	0	0	0	0
189	2006-01-12	2	Before	l	l	1	25	3	0	2	0	0	0	0	0	0	0	1	0	0	0	0	0	0	0	0	0	0	0
1143a	2006-01-12	2	Before	l	l	1	25	0	0	5	0	4	1	0	0	0	0	2	0	0	0	0	0	0	0	0	0	0	0
1305	2006-01-13	2	Before	l	l	1	25	48	0	4	0	12	0	35	0	1	0	26	0	0	0	0	0	0	0	0	0	0	0
670	2006-01-13	2	Before	l	l	1	25	18	0	2	0	0	0	0	0	0	0	7	0	0	0	0	0	0	0	0	0	0	0
1438	2006-01-13	2	Before	l	l	1	25	0	0	0	0	4	0	0	0	0	0	0	0	0	0	0	0	0	0	0	0	0	0
1163a	2006-01-13	2	Before	l	l	1	25	0	0	2	0	0	0	0	0	0	0	1	0	0	0	0	0	0	0	0	0	0	0
68	2006-01-14	2	Before	l	l	1	25	0	0	6	0	10	0	20	7	0	0	0	0	0	0	0	0	0	0	0	0	0	0
1335	2006-01-15	2	Before	l	l	1	25	0	0	1	2	0	0	0	0	0	0	0	0	0	0	0	0	0	0	0	0	0	0
966	2006-01-16	3	Before	l	l	1	25	0	0	2	0	4	0	1	0	0	0	2	0	0	0	0	0	0	0	0	0	0	0
1469	2006-01-16	3	Before	l	l	1	25	0	0	16	9	4	0	1	0	0	0	0	0	0	0	0	0	0	0	0	0	0	0
1481	2006-01-16	3	Before	l	l	1	25	23	0	19	0	0	0	0	0	0	0	0	0	0	0	0	0	0	0	0	0	0	0
1614	2006-01-16	3	Before	l	l	1	25	0	0	3	0	1	0	0	0	0	0	5	0	0	0	0	0	0	0	0	0	0	0
1614	2006-01-17	3	Before	l	l	1	25	7	0	15	7	5	0	2	0	0	0	0	0	0	0	0	0	0	0	0	0	0	0
1481	2006-01-17	3	Before	l	l	1	25	9	0	2	0	0	0	0	0	0	0	0	0	0	0	0	0	0	0	0	0	0	0
966	2006-01-18	3	Before	l	l	1	25	0	0	3	0	13	0	19	0	0	0	6	0	0	0	1	0	0	0	0	0	0	0
944	2006-01-18	3	Before	l	l	1	25	3	0	3	0	6	1	8	0	0	0	4	0	0	0	0	0	0	0	0	0	0	0
1481	2006-01-18	3	Before	l	l	1	25	7	0	16	1	5	0	4	0	0	0	0	0	0	0	0	0	0	0	0	0	0	0
1360	2006-01-18	3	Before	l	l	1	25	1	0	1	3	0	0	0	0	0	0	1	0	0	0	2	0	0	0	0	0	0	0
1191a	2006-01-18	3	Before	l	l	1	25	0	0	8	1	6	0	0	0	0	0	0	0	0	0	0	0	0	0	0	0	0	0
1481	2006-01-19	3	Before	l	l	1	25	0	0	5	1	1	0	4	0	0	0	0	0	0	0	0	0	0	0	0	0	0	0
1191a	2006-01-19	3	Before	l	l	1	25	0	0	11	2	0	0	0	0	0	0	0	0	0	0	0	0	0	0	0	0	0	0
1335	2006-01-22	3	Before	l	l	1	25	0	0	14	0	16	0	5	2	0	0	2	0	0	0	0	0	0	0	0	0	0	0
1496	2006-01-22	3	Before	l	l	1	25	6	0	10	0	0	0	1	0	5	1	10	0	0	0	6	0	0	0	0	0	0	0
966	2006-01-22	3	Before	l	l	1	25	51	8	61	0	0	0	0	0	5	0	9	0	0	0	19	0	0	0	6	0	0	0
1414	2006-01-23	4	Before	l	l	1	25	439	0	38	0	1	0	7	0	9	0	56	0	6	0	2	0	0	0	26	0	0	0
1373	2006-01-23	4	Before	l	l	1	25	0	0	16	2	0	0	3	0	0	0	0	0	0	0	0	0	0	0	0	0	0	0
991	2006-01-23	4	Before	l	l	1	25	0	0	34	14	0	0	1	0	0	0	0	0	0	0	0	0	0	0	0	0	0	0
994	2006-01-23	4	Before	l	l	1	25	1	0	1	0	0	0	0	0	0	0	0	0	0	0	0	0	0	0	0	0	0	0
1335	2006-01-23	4	Before	l	l	1	25	5	0	10	8	1	0	0	0	0	0	0	0	0	0	0	0	0	0	1	0	0	0
1374	2006-01-23	4	Before	l	l	1	25	0	0	3	8	0	0	0	0	0	0	1	0	0	0	0	0	0	0	0	0	0	0
1414	2006-01-24	4	Before	l	l	1	25	73	0	18	0	2	0	20	0	19	0	134	0	6	0	6	0	0	0	0	0	0	0
1335	2006-01-24	4	Before	l	l	1	25	4	0	77	9	4	0	4	0	0	0	3	0	0	0	0	0	0	0	7	0	0	0
1374	2006-01-24	4	Before	l	l	1	25	3	0	22	0	2	0	3	0	0	0	0	0	0	0	0	0	0	0	0	0	0	0
1373	2006-01-24	4	Before	l	l	1	25	0	0	4	1	0	0	2	0	0	0	0	0	0	0	0	0	0	0	0	0	0	0
991	2006-01-24	4	Before	l	l	1	25	0	0	48	7	0	0	1	0	0	0	0	0	0	0	0	0	0	0	0	0	0	0
1050	2006-01-24	4	Before	l	l	1	25	1	0	15	1	4	0	1	0	0	0	0	0	0	0	0	0	0	0	0	0	0	0
1335	2006-01-25	4	Before	l	l	1	25	14	0	14	4	6	0	13	0	0	0	21	0	0	0	0	0	0	0	0	0	0	0
922	2006-01-25	4	Before	l	l	1	25	31	0	14	0	8	0	11	0	1	0	3	0	0	0	0	0	0	0	0	0	0	0
1450	2006-01-25	4	Before	l	l	1	25	21	0	65	8	3	0	4	0	0	0	4	0	1	0	0	0	0	0	7	0	0	0
1414	2006-01-25	4	Before	l	l	1	25	34	0	43	0	1	0	3	0	1	0	19	0	1	0	0	0	0	0	0	0	0	0
694	2006-01-25	4	Before	l	l	1	25	3	0	7	0	3	0	2	0	0	0	13	0	0	0	0	0	0	0	0	0	0	0
274a	2006-01-25	4	Before	l	l	1	25	4	0	55	7	4	0	0	1	1	0	5	0	0	0	0	0	0	0	0	0	0	0
1414	2006-01-26	4	Before	l	l	1	25	128	0	43	0	2	0	18	0	3	1	266	0	4	0	6	0	0	0	0	0	0	0
744	2006-01-26	4	Before	l	l	1	25	2	0	23	0	7	0	8	0	1	0	0	0	0	0	0	0	0	0	0	0	0	0
1191b	2006-01-26	4	Before	l	l	1	25	0	0	8	22	0	0	4	0	0	0	1	0	0	0	0	0	0	0	0	0	0	0
1335	2006-01-26	4	Before	l	l	1	25	3	0	88	4	1	0	2	0	0	0	0	0	0	0	0	0	0	0	0	0	0	0
1466	2006-01-26	4	Before	l	l	1	25	3	0	3	0	0	0	0	0	3	0	3	0	0	0	2	0	0	0	0	0	0	0
1163b	2006-01-26	4	Before	l	l	1	25	0	0	1	0	0	0	0	0	0	0	0	0	0	0	0	0	0	0	0	0	0	0
191b	2006-01-26	4	Before	l	l	1	25	0	0	0	0	0	0	0	0	0	0	2	0	0	0	0	0	0	0	0	0	0	0
431a	2006-01-26	4	Before	l	l	1	25	14	0	0	0	0	0	0	0	0	0	0	0	0	0	0	0	0	0	0	0	0	0
326	2006-01-27	4	Before	l	l	1	25	90	0	5	0	14	0	26	0	1	0	31	0	0	0	0	0	0	0	0	0	0	0
670	2006-01-27	4	Before	l	l	1	25	79	0	8	0	8	0	7	0	0	0	10	0	2	0	0	0	0	0	0	0	0	0
1113a	2006-01-27	4	Before	l	l	1	25	12	0	17	0	10	0	6	0	0	0	0	0	0	0	0	0	0	0	0	0	0	0
966	2006-01-27	4	Before	l	l	1	25	7	0	0	0	1	0	4	0	0	0	0	0	0	0	0	0	0	0	0	0	0	0
1314a	2006-01-27	4	Before	l	l	1	25	0	0	89	17	1	0	1	0	0	0	0	0	0	0	0	0	0	0	0	0	0	0
1335	2006-01-27	4	Before	l	l	1	25	5	0	0	0	2	0	0	0	0	0	0	0	0	0	0	0	0	0	0	0	0	0
1143a	2006-01-27	4	Before	l	l	1	25	0	0	0	0	0	0	0	0	0	0	0	0	0	0	0	0	0	0	0	0	0	0
452	2006-01-28	4	Before	l	l	1	25	1	0	1	0	0	0	1	0	2	0	6	0	0	0	0	0	0	0	0	0	0	0
589	2006-01-28	4	Before	l	l	1	25	0	0	16	1	3	0	0	1	4	0	1	0	0	0	0	0	0	0	0	0	0	0
1065	2006-01-28	4	Before	l	l	1	25	0	0	1	2	1	0	0	0	0	0	0	0	0	0	0	0	0	0	0	0	0	0
1375	2006-01-28	4	Before	l	l	1	25	4	0	0	0	11	0	0	0	1	0	4	0	0	0	8	0	0	0	0	0	0	0
1107a	2006-01-29	4	Before	l	l	1	25	0	0	117	6	0	0	7	0	0	0	0	0	0	0	0	0	0	0	0	0	0	0
497a	2006-01-29	4	Before	l	l	1	25	0	0	37	4	7	0	1	0	0	0	0	0	0	0	0	0	0	0	0	0	0	0
40	2006-01-29	4	Before	l	l	1	25	0	0	0	0	0	0	0	0	0	0	0	0	1	0	0	0	0	0	0	0	0	0
68	2006-01-29	4	Before	l	l	1	25	0	0	5	0	2	0	0	0	0	0	1	0	0	0	0	0	0	0	0	0	0	0
1310	2006-01-30	5	Before	l	l	1	25	24	0	9	0	29	0	81	0	9	0	1	0	2	0	6	0	0	0	0	0	0	0
922	2006-01-30	5	Before	l	l	1	25	7	0	0	0	9	0	31	0	2	0	2	0	1	0	1	0	0	0	0	0	0	0
1438	2006-01-30	5	Before	l	l	1	25	2	0	13	13	7	0	14	0	0	0	4	0	0	0	0	0	0	0	0	0	0	0
234	2006-01-30	5	Before	l	l	1	25	7	0	0	0	1	0	9	0	2	0	0	0	1	0	0	0	0	0	0	0	0	0
853	2006-01-31	5	Before	l	l	1	25	24	0	16	0	36	0	47	0	0	0	30	0	0	0	1	0	0	0	0	0	0	0
212	2006-01-31	5	Before	l	l	1	25	12	0	12	0	16	0	14	0	2	0	0	0	2	0	0	0	0	0	0	0	0	0
310	2006-01-31	5	Before	l	l	1	25	0	0	2	0	0	0	0	0	0	0	0	0	0	0	1	0	0	0	0	0	0	0
76	2006-02-01	5	Before	l	l	2	26	120	0	28	2	66	0	137	2	12	0	37	0	5	0	3	0	0	0	0	0	0	0
73	2006-02-01	5	Before	l	l	2	26	7	0	12	0	16	7	23	3	6	0	15	0	0	0	1	0	0	0	0	0	0	0
79	2006-02-01	5	Before	l	l	2	26	2	0	101	123	23	3	20	8	0	0	0	0	0	0	0	0	0	0	0	0	0	0
52	2006-02-01	5	Before	l	l	2	26	12	0	4	0	11	0	13	1	3	1	0	0	0	0	0	0	0	0	0	0	0	0
77	2006-02-01	5	Before	l	l	2	26	19	0	59	45	7	4	12	2	0	0	0	0	0	0	0	0	0	0	0	0	0	0
58	2006-02-01	5	Before	l	l	2	26	36	0	11	0	12	0	6	0	5	0	9	0	0	0	58	0	0	0	0	0	0	0
74	2006-02-01	5	Before	l	l	2	26	4	4	8	1	19	0	5	0	0	0	1	0	0	0	0	0	0	0	0	0	0	0
79	2006-02-02	5	Before	l	l	2	26	289	0	219	0	215	0	441	0	13	0	21	1	44	0	18	0	0	0	5	0	0	0
52	2006-02-02	5	Before	l	l	2	26	60	0	1	0	16	0	113	0	0	0	4	0	0	0	4	0	0	0	0	0	0	0
60	2006-02-02	5	Before	l	l	2	26	49	0	19	3	27	0	77	0	25	0	0	0	1	0	12	0	0	0	0	0	0	0
1439	2006-02-02	5	Before	l	l	2	26	23	0	7	0	23	0	48	0	0	0	3	0	0	0	0	0	0	0	0	0	0	0
77	2006-02-02	5	Before	l	l	2	26	1	0	86	14	79	0	29	1	0	0	0	0	0	0	0	0	0	0	0	0	0	0
45	2006-02-02	5	Before	l	l	2	26	0	0	9	0	21	0	11	0	10	0	21	0	0	0	2	0	0	0	0	0	0	0
1439	2006-02-03	5	Before	l	l	2	26	26	0	5	0	17	0	56	0	15	0	9	0	1	0	18	0	0	0	0	0	0	0
1310	2006-02-06	6	Before	l	l	2	26	27	0	12	0	34	0	47	0	4	0	4	0	5	0	20	0	0	0	0	0	0	0
45	2006-02-06	6	Before	l	l	2	26	10	0	8	0	23	0	8	0	0	0	0	0	16	0	8	0	0	0	0	0	0	0
45	2006-02-07	6	Before	l	l	2	26	8	0	6	0	10	0	19	0	4	0	1	0	1	0	0	0	0	0	0	0	0	0
1310	2006-02-07	6	Before	l	l	2	26	14	0	1	0	24	0	18	0	0	0	0	0	0	0	0	0	0	0	0	0	0	0
76	2006-02-08	6	Before	l	l	2	26	31	0	12	1	53	1	280	1	0	0	0	0	0	0	0	0	0	0	0	0	0	0
60	2006-02-08	6	Before	l	l	2	26	135	0	0	0	58	0	241	0	0	0	0	0	0	0	1	0	0	0	0	0	0	0
79	2006-02-08	6	Before	l	l	2	26	76	0	39	30	54	0	127	0	5	0	0	0	14	0	48	0	0	0	0	0	0	0
47	2006-02-08	6	Before	l	l	2	26	0	0	0	0	0	0	69	0	0	0	0	0	0	0	0	0	0	0	0	0	0	0
74	2006-02-08	6	Before	l	l	2	26	27	0	0	0	21	0	0	0	0	0	0	0	0	0	3	0	0	0	0	0	0	0
79	2006-02-09	6	Before	l	l	2	26	0	0	0	0	43	0	87	0	2	0	0	0	4	0	5	0	0	0	0	0	0	0
73	2006-02-09	6	Before	l	l	2	26	4	0	0	0	5	0	2	0	1	0	0	0	1	0	0	0	0	0	0	0	0	0
76	2006-02-14	7	Before	l	l	2	26	61	0	0	0	120	0	199	6	0	0	1	0	0	0	1	0	0	0	1	0	0	0
59	2006-02-14	7	Before	l	l	2	26	134	0	0	0	41	0	28	0	2	0	12	0	8	0	15	0	0	0	0	0	0	0
1310	2006-02-14	7	Before	l	l	2	26	18	0	12	0	0	0	21	0	2	0	0	0	14	0	0	0	0	0	0	0	0	0
45	2006-02-14	7	Before	l	l	2	26	46	0	0	0	4	0	8	0	0	0	0	0	21	0	6	0	0	0	0	0	0	0
1310	2006-02-15	7	Before	l	l	2	26	37	0	0	0	48	0	55	0	6	0	0	0	0	0	2	0	0	0	0	0	0	0
45	2006-02-15	7	Before	l	l	2	26	0	0	2	0	4	0	4	1	25	0	0	0	7	0	2	0	0	0	0	0	0	0
4	2006-02-15	7	Before	l	l	2	26	6	0	0	0	0	0	0	0	0	0	0	0	0	0	0	0	0	0	0	0	0	0
1310	2006-02-16	7	Before	l	l	2	26	39	0	0	0	6	0	30	0	17	0	0	0	11	0	0	0	0	0	0	0	0	0
45	2006-02-16	7	Before	l	l	2	26	2	0	4	0	12	0	9	0	10	0	0	0	4	0	1	0	0	0	0	0	0	0
45	2006-02-17	7	Before	l	l	2	26	8	0	7	0	7	0	8	0	4	0	0	0	5	0	2	0	0	0	0	0	0	0
324	2006-02-25	8	Before	l	l	2	26	82	0	0	0	22	0	14	0	0	0	2	0	1	0	0	0	0	0	0	0	0	0
589	2006-02-26	8	Before	l	l	2	26	1	0	28	0	1	0	0	0	1	0	0	0	0	0	0	0	0	0	0	0	0	0
940	2006-02-26	8	Before	l	l	2	26	0	0	0	0	2	0	0	0	0	0	0	0	0	0	0	0	0	0	0	0	0	0
1065	2006-02-26	8	Before	l	l	2	26	0	0	1	5	2	0	0	0	0	0	0	0	0	0	0	0	0	0	0	0	0	0
1107a	2006-02-26	8	Before	l	l	2	26	1	0	3	8	5	0	0	0	0	0	0	0	0	0	0	0	0	0	0	0	0	0
1438	2006-02-28	9	Before	l	l	2	26	1	0	2	2	0	0	3	0	0	0	0	0	0	0	0	0	0	0	0	0	0	0
212	2006-02-28	9	Before	l	l	2	26	2	0	0	0	0	0	0	0	0	0	0	0	0	0	0	0	0	0	0	0	0	0
1001	2006-03-04	9	Before	l	l	3	27	10	0	56	0	0	0	1	0	4	0	1	0	2	0	1	0	0	0	0	0	0	0
45	2006-03-12	10	Before	l	l	3	27	4	0	5	0	0	0	3	0	0	0	7	0	0	0	0	0	0	0	0	0	0	0
1414	2006-03-13	11	Before	l	l	3	27	21	1	2	1	2	0	0	0	0	0	2	0	0	0	0	0	0	0	1	0	0	0
79	2006-03-14	11	Before	l	l	3	27	0	0	10	0	34	0	39	0	0	0	0	0	0	0	0	0	0	0	3	0	0	0
52	2006-03-15	11	Before	l	l	3	27	0	0	8	0	0	0	1	0	0	0	5	0	0	0	0	0	0	0	0	0	0	0
994	2006-03-15	11	Before	l	l	3	27	9	0	0	0	0	0	1	0	0	0	0	0	0	0	0	0	0	0	1	0	0	0
45	2006-03-15	11	Before	l	l	3	27	0	0	4	0	2	0	0	0	0	0	6	0	0	0	1	0	0	0	0	0	0	0
987	2006-03-15	11	Before	l	l	3	27	2	0	1	0	0	0	0	0	0	0	1	0	0	0	0	0	0	0	0	0	0	0
72	2006-03-16	11	Before	l	l	3	27	17	0	0	0	4	0	1	0	0	0	0	0	0	0	0	0	0	0	0	0	0	0
45	2006-03-16	11	Before	l	l	3	27	3	0	3	0	0	0	0	0	0	0	1	0	0	0	0	0	0	0	0	0	0	0
52	2006-03-16	11	Before	l	l	3	27	7	0	2	7	0	0	0	0	0	0	2	0	0	0	0	0	0	0	0	0	0	0
78	2006-03-16	11	Before	l	l	3	27	11	0	0	0	1	0	0	0	0	0	0	0	0	0	0	0	0	0	0	0	0	0
853	2006-03-17	11	Before	l	l	3	27	0	0	0	0	27	0	3	0	1	0	0	0	0	0	0	0	0	0	0	0	0	0
44	2006-03-20	12	Before	l	l	3	27	456	0	0	0	2	0	4	0	0	0	30	0	2	0	0	0	0	0	6	0	0	0
32	2006-03-20	12	Before	l	l	3	27	15	0	17	0	2	1	2	0	0	0	4	0	0	0	0	0	0	0	1	0	0	0
1000	2006-03-20	12	Before	l	l	3	27	5	0	2	2	1	0	2	0	0	0	0	0	0	0	0	0	0	0	0	0	0	0
52	2006-03-20	12	Before	l	l	3	27	1	0	0	0	1	0	1	0	0	0	0	0	0	0	0	0	0	0	0	0	0	0
52	2006-03-21	12	Before	l	l	3	27	37	0	9	0	0	0	0	0	0	0	3	0	0	0	0	0	0	0	0	0	0	0
1335	2006-03-25	12	Before	l	l	3	27	75	0	119	28	0	0	9	0	7	0	0	0	6	0	3	0	0	0	0	0	0	0
1335	2006-03-26	12	Before	l	l	3	27	58	0	28	0	4	0	6	0	2	0	0	0	1	0	0	0	0	0	0	0	0	0
76	2006-03-27	13	Before	l	l	3	27	1018	0	105	0	22	0	36	0	21	0	56	0	42	0	170	0	0	0	0	0	0	0
922	2006-03-27	13	Before	l	l	3	27	7	0	8	2	3	0	5	0	1	0	0	0	0	0	4	0	0	0	0	0	0	0
694	2006-03-27	13	Before	l	l	3	27	13	0	19	0	1	0	2	0	0	0	1	0	0	0	0	0	0	0	0	0	0	0
431a	2006-03-27	13	Before	l	l	3	27	68	0	27	0	0	0	1	0	0	0	3	0	1	0	2	0	0	0	0	0	0	0
59	2006-03-27	13	Before	l	l	3	27	499	0	132	0	0	0	0	0	5	0	8	0	19	0	4	0	0	0	0	0	0	0
76	2006-03-28	13	Before	l	l	3	27	214	0	21	0	42	0	0	0	2	0	7	0	11	0	18	0	0	0	3	0	0	0
744	2006-03-28	13	Before	l	l	3	27	15	0	29	0	2	0	0	0	1	0	7	0	0	0	1	0	0	0	0	0	0	0
73	2006-03-29	13	Before	l	l	3	27	8	0	29	0	29	3	4	1	1	0	0	0	0	0	0	0	0	0	0	0	0	0
212	2006-03-29	13	Before	l	l	3	27	12	0	19	0	0	0	2	0	6	0	0	0	4	0	6	0	0	0	0	0	0	0
1335	2006-03-29	13	Before	l	l	3	27	24	0	16	0	1	0	1	0	2	0	8	0	1	0	0	0	0	0	0	0	0	0
68	2006-03-29	13	Before	l	l	3	27	0	0	0	0	5	0	0	0	0	0	0	0	3	0	0	0	0	0	0	0	0	0
1088	2006-03-29	13	Before	l	l	3	27	2	0	7	1	0	0	0	0	0	0	2	0	0	0	1	0	0	0	0	0	0	0
1314a	2006-03-30	13	Before	l	l	3	27	2	0	49	0	0	0	7	0	0	0	0	0	1	0	0	0	0	0	0	0	0	0
75	2006-03-30	13	Before	l	l	3	27	80	0	651	0	20	0	5	0	84	0	0	0	0	0	151	0	0	0	0	0	0	0
1335	2006-03-30	13	Before	l	l	3	27	38	0	24	2	5	0	2	0	1	0	52	0	2	0	3	0	0	0	0	0	0	0
310	2006-03-30	13	Before	l	l	3	27	0	0	8	0	0	0	0	0	0	0	0	0	0	0	0	0	0	0	0	0	0	0
1008	2006-03-30	13	Before	l	l	3	27	32	0	13	0	0	0	0	0	0	0	0	0	0	0	4	0	0	0	0	0	0	0
497a	2006-03-30	13	Before	l	l	3	27	0	0	0	0	5	0	0	0	0	0	7	0	0	0	0	0	0	0	0	0	0	0
1438	2006-03-31	13	Before	l	l	3	27	8	0	10	0	16	0	3	0	0	0	0	0	0	0	0	0	0	0	0	0	0	0
589	2006-03-31	13	Before	l	l	3	27	5	0	25	0	6	0	0	0	0	0	3	0	0	0	0	0	0	0	0	0	0	0
52	2006-04-01	13	Before	l	l	4	28	45	0	6	0	7	0	16	0	0	0	0	0	0	0	0	0	0	0	0	0	0	0
1065	2006-04-01	13	Before	l	l	4	28	0	0	15	0	0	0	0	0	0	0	0	0	0	0	0	0	0	0	0	0	0	0
1191a	2006-04-01	13	Before	l	l	4	28	5	0	11	0	0	0	0	0	0	0	0	0	0	0	0	0	0	0	0	0	0	0
234	2006-04-02	13	Before	l	l	4	28	11	0	0	0	53	0	0	0	0	0	0	0	0	0	0	0	0	0	0	0	0	0
1375	2006-04-02	13	Before	l	l	4	28	28	0	9	0	0	0	0	0	0	0	0	0	0	0	0	0	0	0	0	0	0	0
452	2006-04-03	14	Before	l	l	4	28	22	0	50	14	119	0	11	0	2	0	1	0	1	0	11	0	0	0	0	0	0	0
1107a	2006-04-03	14	Before	l	l	4	28	2	0	113	3	2	0	2	0	0	0	0	0	0	0	0	0	0	0	0	0	0	0
540	2006-04-03	14	Before	l	l	4	28	0	0	36	9	0	0	1	0	0	0	0	0	0	0	1	0	0	0	0	0	0	0
1187	2006-04-03	14	Before	l	l	4	28	2	0	8	0	2	0	0	0	0	0	0	0	0	0	0	0	0	0	0	0	0	0
922	2006-04-04	14	Before	l	l	4	28	52	0	10	0	38	0	11	0	0	0	13	0	0	0	0	0	0	0	0	0	0	0
187	2006-04-04	14	Before	l	l	4	28	5	0	0	0	5	0	0	0	0	0	0	0	0	0	0	0	0	0	0	0	0	0
540	2006-04-04	14	Before	l	l	4	28	2	0	65	11	0	0	0	0	0	0	0	0	0	0	0	0	0	0	0	0	0	0
940	2006-04-04	14	Before	l	l	4	28	11	0	13	8	0	0	0	0	0	0	0	0	0	0	0	0	0	0	0	0	0	0
52	2006-04-05	14	Before	l	l	4	28	6	0	0	0	2	0	8	0	0	0	3	0	0	0	0	0	0	0	0	0	0	0
54	2006-04-05	14	Before	l	l	4	28	0	0	9	0	0	0	1	0	0	0	0	0	0	0	0	0	0	0	0	0	0	0
45	2006-04-05	14	Before	l	l	4	28	38	0	1	0	0	0	0	0	4	0	2	0	2	0	4	0	0	0	0	0	0	0
834	2006-04-05	14	Before	l	l	4	28	7	0	4	9	0	0	0	0	0	0	0	0	0	0	0	0	0	0	0	0	0	0
1001	2006-04-05	14	Before	l	l	4	28	14	0	46	0	0	0	0	0	4	0	22	0	11	0	13	0	0	0	0	0	0	0
45	2006-04-06	14	Before	l	l	4	28	32	0	0	0	7	0	1	0	0	0	6	0	0	0	0	0	0	0	0	0	0	0
52	2006-04-06	14	Before	l	l	4	28	0	0	0	0	1	0	1	0	0	0	0	0	0	0	0	0	0	0	0	0	0	0
1163a	2006-04-06	14	Before	l	l	4	28	0	0	1	0	3	0	1	0	0	0	0	0	0	0	0	0	0	0	0	0	0	0
53	2006-04-06	14	Before	l	l	4	28	0	0	0	1	0	0	0	0	0	0	0	0	0	0	0	0	0	0	0	0	0	0
1414	2006-04-06	14	Before	l	l	4	28	25	0	19	0	0	0	0	0	0	0	38	0	4	0	1	0	0	0	0	0	0	0
52	2006-04-07	14	Before	l	l	4	28	21	0	0	0	1	0	1	0	0	0	1	0	0	0	0	0	0	0	0	0	0	0
45	2006-04-07	14	Before	l	l	4	28	1	0	0	0	0	0	0	0	0	0	0	0	2	0	3	0	0	0	0	0	0	0
52	2006-04-08	14	Before	l	l	4	28	20	0	1	0	6	0	2	0	1	0	13	0	0	0	1	0	0	0	0	0	0	0
1428	2006-04-11	15	Before	l	l	4	28	8	0	0	0	0	0	4	0	0	0	0	0	0	0	0	0	0	0	0	0	0	0
45	2006-04-11	15	Before	l	l	4	28	1	0	3	0	2	0	0	0	2	0	17	0	6	0	1	0	0	0	0	0	0	0
756	2006-04-11	15	Before	l	l	4	28	5	0	3	4	2	0	0	0	0	0	0	0	0	0	0	0	0	0	0	0	0	0
1050	2006-04-11	15	Before	l	l	4	28	2	10	81	2	4	2	0	0	0	0	0	0	0	0	0	0	0	0	0	0	0	0
1088	2006-04-11	15	Before	l	l	4	28	3	0	9	0	0	0	0	0	0	0	2	0	0	0	0	0	0	0	0	0	0	0
1335	2006-04-11	15	Before	l	l	4	28	30	0	14	1	1	0	0	0	0	0	0	0	0	0	0	0	0	0	0	0	0	0
45	2006-04-12	15	Before	l	l	4	28	12	0	3	0	1	0	0	0	1	0	0	0	5	0	6	0	0	0	0	0	0	0
994	2006-04-12	15	Before	l	l	4	28	5	0	9	1	3	1	0	0	0	0	0	0	0	0	0	0	0	0	0	0	0	0
1335	2006-04-12	15	Before	l	l	4	28	30	0	14	1	1	0	0	0	0	0	0	0	0	0	0	0	0	0	0	0	0	0
994	2006-04-13	15	Before	l	l	4	28	2	0	9	1	6	0	0	0	0	0	0	0	0	0	0	0	0	0	0	0	0	0
1335	2006-04-17	16	Before	l	l	4	28	0	0	0	0	0	0	0	0	6	0	0	0	1	0	5	0	0	0	0	0	0	0
1058	2006-04-18	16	Before	l	l	4	28	26	1	9	7	1	1	0	0	0	0	0	0	0	0	0	0	0	0	0	0	0	0
1373	2006-04-18	16	Before	l	l	4	28	42	5	27	17	0	0	0	0	0	0	0	0	0	0	0	0	0	0	0	0	0	0
1335	2006-04-19	16	Before	l	l	4	28	110	0	17	36	4	0	2	0	0	0	0	0	0	0	0	0	0	0	0	0	0	0
1058	2006-04-19	16	Before	l	l	4	28	6	0	19	8	0	0	0	0	0	0	0	0	0	0	0	0	0	0	0	0	0	0
1373	2006-04-19	16	Before	l	l	4	28	4	0	19	6	1	0	0	0	0	0	0	0	0	0	0	0	0	0	0	0	0	0
1335	2006-04-20	16	Before	l	l	4	28	55	0	25	21	5	0	4	0	2	0	12	0	0	0	0	0	0	0	0	0	0	0
52	2006-04-20	16	Before	l	l	4	28	89	0	11	0	3	0	1	0	1	0	4	0	0	0	24	0	0	0	0	0	0	0
45	2006-04-20	16	Before	l	l	4	28	0	0	0	0	1	0	0	0	0	0	4	0	3	0	0	0	0	0	0	0	0	0
1335	2006-04-21	16	Before	l	l	4	28	75	0	10	0	8	0	3	0	0	0	2	0	0	0	0	0	0	0	0	0	0	0
45	2006-04-21	16	Before	l	l	4	28	1	0	4	0	0	0	0	0	6	0	5	0	5	0	7	0	0	0	0	0	0	0
52	2006-04-21	16	Before	l	l	4	28	39	0	4	0	1	0	0	0	0	0	2	0	1	0	2	0	0	0	0	0	0	0
1335	2006-04-22	16	Before	l	l	4	28	48	0	28	0	15	0	3	0	1	0	2	0	1	0	0	0	0	0	0	0	0	0
45	2006-04-22	16	Before	l	l	4	28	1	0	5	0	2	0	0	0	0	0	2	0	1	0	4	0	0	0	0	0	0	0
52	2006-04-22	16	Before	l	l	4	28	2	0	0	0	1	0	0	0	0	0	0	0	0	0	6	0	0	0	0	0	0	0
1414	2006-04-22	16	Before	l	l	4	28	49	1	40	4	1	0	0	0	4	0	12	0	2	0	5	0	0	0	0	0	0	0
52	2006-04-23	16	Before	l	l	4	28	48	0	0	0	0	0	12	0	0	0	13	0	0	0	32	0	0	0	0	0	0	0
1414	2006-04-23	16	Before	l	l	4	28	36	0	42	3	5	0	1	0	1	0	6	0	5	0	4	0	0	0	0	0	0	0
45	2006-04-23	16	Before	l	l	4	28	93	0	0	0	6	0	0	0	7	0	42	0	0	0	79	0	0	0	0	0	0	0
922	2006-04-25	17	Before	l	l	4	28	20	0	2	0	40	0	15	0	0	0	0	0	0	0	8	0	0	0	0	0	0	0
966	2006-04-25	17	Before	l	l	4	28	12	0	5	1	12	0	1	0	0	0	0	0	1	0	0	0	0	0	0	0	0	0
1414	2006-04-25	17	Before	l	l	4	28	32	0	34	0	5	0	0	0	0	0	2	0	3	0	9	0	0	0	0	0	0	0
274a	2006-04-25	17	Before	l	l	4	28	7	0	26	0	0	0	0	0	0	0	0	0	0	0	2	0	0	0	0	0	0	0
1065	2006-04-26	17	Before	l	l	4	28	3	1	7	2	0	1	1	0	0	0	0	0	0	0	1	0	0	0	0	0	0	0
744	2006-04-26	17	Before	l	l	4	28	2	0	3	0	16	0	0	0	0	0	0	0	0	0	0	0	0	0	0	0	0	0
966	2006-04-26	17	Before	l	l	4	28	8	0	6	0	20	0	0	0	0	0	2	0	0	0	6	0	0	0	0	0	0	0
1414	2006-04-26	17	Before	l	l	4	28	26	0	13	5	10	0	0	0	0	0	2	0	0	0	12	0	0	0	0	0	0	0
1143a	2006-04-26	17	Before	l	l	4	28	0	0	97	0	2	0	0	0	0	0	0	0	0	0	1	0	0	0	0	0	0	0
234	2006-04-27	17	Before	l	l	4	28	2	0	2	0	47	0	1	0	0	0	0	0	0	0	0	0	0	0	0	0	0	0
1466	2006-04-27	17	Before	l	l	4	28	7	0	5	0	14	0	1	0	0	0	0	0	0	0	0	0	0	0	0	0	0	0
1107a	2006-04-27	17	Before	l	l	4	28	1	0	18	5	0	0	0	0	0	0	0	0	0	0	0	0	0	0	0	0	0	0
994	2006-04-28	17	Before	l	l	4	28	19	0	9	0	12	0	8	0	0	0	0	0	2	0	12	0	0	0	0	0	0	0
589	2006-04-28	17	Before	l	l	4	28	3	0	14	0	2	0	6	0	0	0	0	0	0	0	0	0	0	0	0	0	0	0
853	2006-04-28	17	Before	l	l	4	28	8	0	12	0	4	0	2	0	0	0	0	0	0	0	0	0	0	0	0	0	0	0
1466	2006-04-28	17	Before	l	l	4	28	9	0	16	5	28	2	1	0	0	0	0	0	0	0	0	0	0	0	0	0	0	0
1314a	2006-04-28	17	Before	l	l	4	28	10	0	22	0	6	0	0	0	0	0	0	0	0	0	4	0	0	0	0	0	0	0
452	2006-04-29	17	Before	l	l	4	28	79	0	2	0	2	0	1	0	0	0	0	0	0	0	7	0	0	0	0	0	0	0
944	2006-04-29	17	Before	l	l	4	28	32	0	28	0	5	0	1	0	0	0	0	0	0	0	7	0	0	0	0	0	0	0
310	2006-04-29	17	Before	l	l	4	28	8	0	5	1	1	0	0	0	0	0	0	0	0	0	1	0	0	0	0	0	0	0
68	2006-04-30	17	Before	l	l	4	28	15	0	0	0	27	0	1	0	0	0	0	0	0	0	1	0	0	0	0	0	0	0
324	2006-04-30	17	Before	l	l	4	28	68	0	1	0	6	0	1	0	0	0	0	0	0	0	0	0	0	0	0	0	0	0
1305	2006-04-30	17	Before	l	l	4	28	0	0	0	0	0	0	0	0	0	0	3	0	0	0	0	0	0	0	0	0	0	0
1310	2006-04-30	17	Before	l	l	4	28	39	0	0	0	0	0	0	0	0	0	0	0	0	0	24	0	0	0	0	0	0	0
1438	2006-05-01	18	After	l	l	5	29	7	0	6	1	8	0	1	0	0	0	0	0	0	0	2	0	0	0	0	0	0	0
940	2006-05-01	18	After	l	l	5	29	3	0	1	0	0	0	0	0	1	0	0	0	0	0	3	0	0	0	0	0	0	0
1335	2006-05-02	18	After	l	l	5	29	36	0	11	6	4	0	1	0	1	0	19	0	1	0	10	0	0	0	0	0	0	0
1450	2006-05-02	18	After	l	l	5	29	4	0	0	0	3	0	0	0	0	0	0	0	0	0	0	0	0	0	0	0	0	0
299	2006-05-03	18	After	l	l	5	29	6	0	49	7	22	0	2	0	2	0	2	0	1	0	20	0	0	0	0	0	0	0
1335	2006-05-03	18	After	l	l	5	29	18	0	3	0	1	0	1	0	0	0	0	0	0	0	1	0	0	0	0	0	0	0
966	2006-05-03	18	After	l	l	5	29	1	0	10	0	4	0	0	0	0	0	0	0	0	0	0	0	0	0	0	0	0	0
1450a	2006-05-03	18	After	l	l	5	29	0	0	0	0	0	0	0	0	13	0	0	0	18	0	0	0	0	0	0	0	0	0
431a	2006-05-03	18	After	l	l	5	29	2	0	6	2	5	0	0	1	0	0	0	0	0	0	0	0	0	0	0	0	0	0
299	2006-05-04	18	After	l	l	5	29	38	0	25	0	6	0	2	0	0	0	0	0	2	0	5	0	0	0	0	0	0	0
212	2006-05-04	18	After	l	l	5	29	1	0	3	0	2	0	0	0	0	0	0	0	0	0	0	0	0	0	0	0	0	0
295	2006-05-04	18	After	l	l	5	29	20	0	80	0	0	0	0	0	27	0	8	0	6	0	88	0	0	0	0	0	0	0
966	2006-05-04	18	After	l	l	5	29	11	0	2	0	5	0	0	0	0	0	2	0	0	0	0	0	0	0	0	0	0	0
1335	2006-05-04	18	After	l	l	5	29	13	0	11	3	2	0	0	0	0	0	0	0	0	0	2	0	0	0	0	0	0	0
1375	2006-05-04	18	After	l	l	5	29	16	0	12	0	3	0	0	0	2	0	0	0	2	0	20	0	0	0	0	0	0	0
694	2006-05-05	18	After	l	l	5	29	9	0	13	2	0	0	1	0	0	0	0	0	0	0	2	0	0	0	0	0	0	0
497a	2006-05-05	18	After	l	l	5	29	4	0	21	0	17	0	1	0	0	0	2	0	0	0	0	0	0	0	0	0	0	0
1335	2006-05-05	18	After	l	l	5	29	20	0	6	0	3	0	0	0	1	0	0	0	0	0	1	0	0	0	0	0	0	0
670	2006-05-06	18	After	l	l	5	29	31	0	2	1	0	0	0	0	0	0	3	0	0	0	1	0	0	0	0	0	0	0
994	2006-05-08	19	After	l	l	5	29	20	0	8	3	24	1	0	0	0	0	0	0	0	0	0	0	0	0	0	0	0	0
994	2006-05-09	19	After	l	l	5	29	12	0	20	0	8	0	0	0	0	0	0	0	0	0	0	0	0	0	0	0	0	0
1009	2006-05-17	20	After	l	l	5	29	1	0	1	0	0	0	0	0	0	0	0	0	0	0	0	0	0	0	0	0	0	0
1335	2006-05-17	20	After	l	l	5	29	39	0	4	0	5	0	0	0	0	0	0	0	1	0	10	0	0	0	0	0	0	0
1414	2006-05-17	20	After	l	l	5	29	24	0	7	0	0	0	0	0	0	0	5	0	0	0	2	0	0	0	0	0	0	0
1466	2006-05-17	20	After	l	l	5	29	2	0	2	0	0	0	0	0	0	0	0	0	0	0	5	0	0	0	0	0	0	0
1335	2006-05-18	20	After	l	l	5	29	83	0	17	0	0	0	4	0	0	0	0	0	0	0	6	0	0	0	0	0	0	0
1414	2006-05-18	20	After	l	l	5	29	29	0	19	0	1	0	0	0	0	0	0	0	0	0	4	0	0	0	0	0	0	0
1466	2006-05-18	20	After	l	l	5	29	6	0	3	2	0	0	0	0	0	0	0	0	0	0	6	0	0	0	0	0	0	0
1414	2006-05-19	20	After	l	l	5	29	6	0	0	0	2	0	2	0	0	0	0	0	0	0	1	0	0	0	0	0	0	0
933	2006-05-20	20	After	l	l	5	29	0	0	15	3	0	0	0	0	0	0	3	0	0	0	0	0	0	0	0	0	0	0
966	2006-05-20	20	After	l	l	5	29	1	0	0	0	5	0	0	0	0	0	0	0	0	0	0	0	0	0	0	0	0	0
933	2006-05-21	20	After	l	l	5	29	0	0	0	0	0	0	0	0	0	0	0	0	0	0	0	0	0	0	0	0	0	0
966	2006-05-21	20	After	l	l	5	29	0	0	0	0	0	0	0	0	0	0	0	0	0	0	0	0	0	0	0	0	0	0
20	2006-05-22	21	After	l	l	5	29	0	0	2	2	0	0	0	0	0	0	0	0	0	0	0	0	0	0	0	0	0	0
23	2006-05-22	21	After	l	l	5	29	2	0	3	1	0	0	0	0	0	0	0	0	0	0	0	0	0	0	0	0	0	0
1439	2006-05-22	21	After	l	l	5	29	3	0	0	0	0	0	0	0	1	0	2	0	0	0	0	0	0	0	0	0	0	0
20	2006-05-23	21	After	l	l	5	29	1	0	14	1	0	0	0	0	0	0	0	0	0	0	0	0	0	0	0	0	0	0
23	2006-05-23	21	After	l	l	5	29	0	0	1	0	0	1	0	0	0	0	0	0	0	0	0	0	0	0	0	0	0	0
57	2006-05-23	21	After	l	l	5	29	2	0	4	0	12	2	0	0	0	0	0	0	0	0	2	0	0	0	0	0	0	0
1439	2006-05-23	21	After	l	l	5	29	1	0	1	0	5	0	0	0	0	0	3	0	0	0	2	0	0	0	0	0	0	0
57	2006-05-24	21	After	l	l	5	29	1	0	1	0	3	0	1	0	0	0	1	0	1	0	3	0	0	0	0	0	0	0
[truncated: 1,336 more rows]

## Sheet: Light versus tent
coll	new	afrfemale	cxfemale	funfemale	gamfemale	phaerofemale	spafemale	tenfemale	afrmale	cxmale	funmale	gammale	phaeromale	spamale	tenmale
l	Average	20.0831	8.36652	12.4159	3.90043	2.91611	4.16111	2.62172	0.0693846	1.11721	0.422187	0.0854567	0.0137201	0.0297922	0.0509604
t	Average	72.4472	9.00644	7.34536	7.84149	6.29639	10.2126	4.56057	0.212629	0.411082	0.237113	0.0515464	0.0064433	0.0064433	0.00773196
l	StdDev	109.833	40.0521	34.4972	18.197	67.9049	44.3641	13.3027	0.755819	4.95248	2.30739	2.18815	0.234746	1.01358	0.65361
t	StdDev	178.105	20.3966	16.2065	21.7834	36.4384	32.3592	15.609	1.5862	1.79959	2.57641	0.596699	0.118962	0.0948192	0.0876474
coll	new	afrfemale	cxfemale	funfemale	gamfemale	phaerofemale	spafemale	tenfemale	afrmale	cxmale	funmale	gammale	phaeromale	spamale	tenmale
t-cabeca	Average	146.714	7.28571	3.71429	0.285714	0	12.7143	0.285714	0.285714	0.285714	0.142857	0	0	0	0
t-pe	Average	93.7143	4.42857	5	0	0	6.57143	0.142857	0.714286	0.714286	0	0	0	0.142857	0
t-cabeca	StdDev	153.985	11.8422	2.69037	0.755929	0	18.8919	0.48795	0.755929	0.755929	0.377964	0	0	0	0
t-pe	StdDev	113.906	4.99524	5.47723	0	0	9.05276	0.377964	1.25357	1.88982	0	0	0	0.377964	0

## Sheet: monthly averages
casa	coll	date	Month	month by year	afrfemale	afrmale	cxfemale	cxmale	funfemale	funmale	gamfemale	gammale	phaerofemale	phaeromale	spafemale	spamale	sqfemale	sqmale	tenfemale	tenmale	untfemale	untmale	wellfemale	wellmale	month by year	afrfemale	afrmale	cxfemale	cxmale	funfemale	funmale	gamfemale	gammale	phaerofemale	phaeromale	spafemale	spamale	sqfemale	sqmale	tenfemale	tenmale	untfemale	untmale	wellfemale	wellmale
	l			4	36.7273	2.90909	16.7273	12	23.0909	1.90909	0.363636	9.81818	1.63636	0.272727	2.09091	4.90909	0	0	8.36364	2.36364	0	0	0.0909091	0	4 StdDev	30.6565	8.40779	17.9058	20.1742	24.7647	5.37503	1.20605	32.5632	5.4272	0.904534	5.08831	14.6592	0	0	17.7835	6.87419	0	0	0.301511	0
	l			5	7.98387	0.0483871	7.67742	1.70968	9.48387	0.451613	0	0	0.516129	0.241935	0.370968	0.0322581	0.903226	0.0483871	4.51613	0.725806	0	0	0	0	5 StdDev	15.5316	0.282113	11.2217	4.6249	20.1492	1.26332	0	0	3.25295	1.05092	1.25755	0.254	2.98471	0.282113	9.00954	1.80318	0	0	0	0
	l			6	1.61053	0	3.18947	0.810526	4.43158	0.442105	0.2	0.0210526	0.0526316	0	0.0315789	0	0.126316	0.0105263	6	0.0842105	0	0	0	0	6 StdDev	6.79376	0	9.0663	1.86396	7.81658	1.22662	1.08765	0.205196	0.421962	0	0.228437	0	0.672279	0.102598	11.6473	0.498149	0	0	0	0
	l			7	0.33945	0.0917431	5.34862	3.98165	0.880734	0.211009	0.0183486	0	0	0.00917431	0.0366972	0	0	0	0.697248	0.0642202	0	0	0	0	7 StdDev	1.48586	0.788121	9.6219	11.8587	1.57953	1.2771	0.191565	0	0	0.0957826	0.232801	0	0	0	4.49795	0.47678	0	0	0	0
	l			8	1.92199	0.0070922	6.36879	2.36879	1.53901	0.070922	0.0141844	0	0	0	0.113475	0	0.0070922	0	0.375887	0	0	0	0	0	8 StdDev	8.68173	0.0842152	10.8354	6.3913	4.38751	0.330484	0.16843	0	0	0	0.49414	0	0.0842152	0	1.25094	0	0	0	0	0
	l			9	3.27778	0	4.05556	0.208333	10.9028	0.5	0.0694444	0	0	0	0.166667	0	0.0138889	0	2.13889	0.180556	0	0	0	0	9 StdDev	7.62727	0	21.8515	0.80382	19.2501	1.31084	0.422147	0	0	0	0.964146	0	0.117851	0	10.7864	1.53206	0	0	0	0
	l			10	8.2381	0.00793651	1.70635	0.888889	13.881	0.603175	0.0396825	0	0	0	0.0396825	0	0.0714286	0	1.99206	0.0793651	0	0	0	0	10 StdDev	23.6976	0.0890871	4.36361	4.33077	32.4766	1.94763	0.445435	0	0	0	0.195992	0	0.647192	0	9.24381	0.574152	0	0	0	0
	l			11	12.6622	0.0135135	1.31081	0.635135	12.5	0.202703	0	0	0	0	0.0135135	0	0	0	0.797297	0.148649	0	0	0	0	11 StdDev	31.3326	0.116248	3.20499	1.61817	23.4084	0.964858	0	0	0	0	0.116248	0	0	0	3.61875	0.886465	0	0	0	0
	l			12	28.1212	0.030303	1.88889	0.363636	16.4242	0.131313	0.131313	0	0	0	0.0505051	0	0	0	0.272727	0	0	0	0	0	12 StdDev	125.594	0.172292	8.5379	1.31285	25.9317	0.466127	0.932918	0	0	0	0.220099	0	0	0	1.59603	0	0	0	0	0
	l			13	27.2393	0.0512821	1.64957	0.273504	17.3846	0.188034	0.675214	0	0	0	0.470085	0	0	0	0.34188	0	0	0	0	0	13 StdDev	96.3473	0.257513	5.69379	1.41192	24.3809	0.681424	1.751	0	0	0	1.74481	0	0	0	1.3719	0	0	0	0	0
	l			14	113.031	0.03125	6.375	0.291667	40	0.552083	5.20833	0.0104167	12.0417	0.0729167	11.9583	0	0.78125	0	1.73958	0	0	0	0	0	14 StdDev	471.719	0.174906	14.0407	0.972427	111.922	2.34799	8.05235	0.102062	88.5686	0.714435	61.0523	0	5.64233	0	6.53774	0	0	0	0	0
	l			15	28.3854	0.0520833	36.0104	0.9375	31.5833	0.322917	21.875	0.177083	40.2812	0.0416667	27.8229	0.0104167	1.23958	0	2.67708	0	0	0	0	0	15 StdDev	55.3894	0.303308	132.262	5.0945	41.3971	1.53208	29.4655	0.781292	333.117	0.247797	105.098	0.102062	6.25383	0	9.56363	0	0	0	0	0
	l			16	73.3077	0.115385	37.2596	1.09615	61.3846	1.47115	40.0385	0.451923	4.14423	0.00961538	36.0385	0.153846	0.105769	0	14.6635	0	0	0	0	0	16 StdDev	149.16	0.754375	115.22	2.98058	74.4896	5.18578	131.096	1.6888	11.3501	0.0980581	177.322	1.38486	0.749346	0	41.9013	0	0	0	0	0
	l			17	8.58824	0.117647	5.35294	0.411765	4.76471	0	1.23529	0	0	0	0.823529	0	0	0	2.52941	0	0	0	0	0	17 StdDev	15.7204	0.485071	9.18519	1.46026	6.49547	0	1.78639	0	0	0	1.50977	0	0	0	5.12491	0	0	0	0	0
	l			18	3.09615	0	3.11538	0.461538	4.44231	0.980769	0.596154	0	0.0769231	0	0.288462	0	0.0192308	0	2.19231	0.0384615	0	0	0	0	18 StdDev	5.95493	0	4.89759	2.77568	8.45383	3.13419	1.92262	0	0.435942	0	0.935918	0	0.138675	0	4.80212	0.27735	0	0	0	0
	l			19	2.07692	0.0192308	4.23077	0.153846	2.13462	0.134615	0.153846	0	0	0	1.07692	0	0	0	1.51923	0	0	0	0	0	19 StdDev	3.50823	0.138675	7.93012	0.849097	3.45293	0.59504	0.459523	0	0	0	2.14975	0	0	0	3.20839	0	0	0	0	0
	l			20	7	0	9.95238	0.166667	3.21429	0.214286	0.452381	0	0.119048	0	1.33333	0	0.0238095	0	8.21429	0	0	0	0	0	20 StdDev	16.4806	0	28.9566	0.489732	5.26162	0.606297	1.36511	0	0.632547	0	4.39882	0	0.154303	0	32.8593	0	0	0	0	0
	l			21	22.2667	0	8.06667	0.666667	6.63333	0.3	0.3	0	0	0	0.333333	0	0	0	0.4	0	0	0	0	0	21 StdDev	49.9358	0	32.5343	1.60459	7.54519	0.702213	0.876907	0	0	0	1.02833	0	0	0	1.06997	0	0	0	0	0
	l			22	8.32051	0	2.9359	0.602564	8.65385	0.512821	0.141026	0	0	0	0.461538	0.0128205	0	0	0.128205	0	0	0	0	0	22 StdDev	10.564	0	8.72277	1.56537	18.8251	1.56042	0.44792	0	0	0	1.86347	0.113228	0	0	0.373087	0	0	0	0	0
	l			23	15.1826	0.0782609	2.97391	1.06087	12.6957	1.43478	0.521739	0	0.0521739	0	0.278261	0.00869565	0	0	1.51304	0.00869565	0	0	0	0	23 StdDev	27.3892	0.37808	5.34176	2.01436	18.1954	6.24659	1.94372	0	0.320183	0	1.26038	0.0932505	0	0	10.7339	0.0932505	0	0	0	0
	l			24	11.6289	0.350515	4.1134	1.45361	7.07216	0.57732	3.51546	0.0206186	0	0	0.948454	0	0	0	1.14433	0.0206186	0	0	0	0	24 StdDev	30.3278	1.53461	6.72817	3.12923	13.7381	2.00434	14.7607	0.142842	0	0	3.68378	0	0	0	4.92441	0.142842	0	0	0	0
	l			25	22.0625	0.125	13.625	1.58036	4.39286	0.0625	5.27679	0.107143	0.758929	0.0178571	10.3839	0	0.241071	0	1.05357	0.00892857	0	0	0.428571	0	25 StdDev	55.514	0.817875	23.3096	3.67028	6.40011	0.27774	10.711	0.702084	2.37951	0.133027	35.3325	0	0.94197	0	3.22948	0.0944911	0	0	2.6702	0
	l			26	33.7619	0.0952381	16.8095	5.57143	27.4048	0.357143	54	0.595238	4.09524	0.0238095	3.33333	0.0238095	3.88095	0	5.47619	0	0	0	0.142857	0	26 StdDev	54.0464	0.617213	38.8049	20.3951	38.8594	1.30331	89.7509	1.60881	6.56231	0.154303	7.59225	0.154303	8.17254	0	12.1017	0	0	0	0.783097	0
	l			27	69.4	0.025	36.45	1.075	5.925	0.1	3.525	0.025	3.45	0	5.4	0	2.375	0	9.225	0	0	0	0.375	0	27 StdDev	187.626	0.158114	104.472	4.5313	10.625	0.496139	8.1994	0.158114	13.5532	0	12.4217	0	7.33341	0	35.3484	0	0	0	1.14774	0
	l			28	20.0127	0.227848	14.5443	2.35443	7.32911	0.0886076	1.59494	0	0.531646	0	2.94937	0	0.708861	0	3.8481	0	0	0	0	0	28 StdDev	24.6345	1.26034	21.306	5.57015	16.6207	0.364793	3.42135	0	1.44857	0	7.40218	0	1.7842	0	10.3553	0	0	0	0	0
	l			29	10.8	0	8.68889	0.777778	3.57778	0.111111	0.577778	0.0222222	1.06667	0	1.13333	0	0.711111	0	4.44444	0	0	0	0	0	29 StdDev	15.7359	0	14.2475	1.5505	5.54522	0.382707	1.51491	0.149071	4.41794	0	3.1522	0	2.81733	0	13.5236	0	0	0	0	0
	l			30	1.06061	0	4.19697	0.257576	1.68182	0.181818	0.151515	0	0.0454545	0	0.212121	0	0	0	1.15152	0.0151515	0	0	0	0	30 StdDev	2.29299	0	5.65473	0.686364	2.2611	0.605338	0.58815	0	0.273542	0	0.644865	0	0	0	2.38742	0.123091	0	0	0	0
	l			31	0.71831	0	4.16901	0.577465	1.76056	0.0704225	0.0140845	0	0.0140845	0	0.084507	0	0.028169	0	1.76056	0.0140845	0	0	0	0	31 StdDev	1.6052	0	6.49172	2.2275	2.32665	0.257679	0.118678	0	0.118678	0	0.327173	0	0.166633	0	3.02591	0.118678	0	0	0	0
	l			32	2	0	4.66	0.26	3.6	0.9	0.27	0.01	0.03	0	0.16	0	0.01	0	1.2	0	0	0	0	0	32 StdDev	4.59688	0	8.39338	0.811782	8.21799	4.7874	1.0527	0.1	0.222702	0	0.54532	0	0.1	0	3.63207	0	0	0	0	0
	l			33	4.27273	0.0363636	3.43636	0.436364	3	0.218182	0.0909091	0	0	0	0.0909091	0	0	0	0.818182	0	0	0	0	0	33 StdDev	9.67328	0.188919	6.21457	1.47527	5.39204	0.809456	0.553532	0	0	0	0.348155	0	0	0	1.92538	0	0	0	0	0
	l			34	10.8421	0.0350877	6.14035	0.807018	6.89474	0.192982	0	0	0	0	0.350877	0	0.0175439	0	0.508772	0	0	0	0	0	34 StdDev	14.879	0.185637	8.21679	2.2947	12.2017	0.639157	0	0	0	0	1.2463	0	0.132453	0	1.68102	0	0	0	0	0
	l			35	16.7333	0.04	4.57333	0.493333	9.38667	0.24	0.293333	0	0.08	0	1.32	0	0	0	0.84	0.0133333	0	0	0	0	35 StdDev	20.7008	0.197279	7.62317	1.40821	12.6991	0.674637	0.69308	0	0.486577	0	3.35374	0	0	0	2.99116	0.11547	0	0	0	0
	l			36	56.2	0	2.2	0.2	16.6	0.4	1.7	0	1.6	0.1	0	0	0	0	0.3	0	0	0	0	0	36 StdDev	84.4614	0	3.04777	0.421637	17.9022	0.966092	2.90784	0	5.05964	0.316228	0	0	0	0	0.948683	0	0	0	0	0
	l			37	42.0959	0.136986	7.20548	0.452055	17.2055	0.191781	4.78082	0.0136986	7.43836	0	5.0411	0	0.739726	0	3.61644	0	0	0	0	0	37 StdDev	59.0838	0.535285	9.08595	1.90059	23.3595	0.81065	8.60111	0.117041	21.4178	0	12.0985	0	2.52228	0	9.18578	0	0	0	0	0
	l			38	19.7692	0	4.15385	0.307692	6	0.333333	3.76923	0	21.1282	0	6.64103	0	0.589744	0	7.76923	0	0	0	0	0	38 StdDev	38.6669	0	5.74245	1.10391	9.65456	1.34425	5.62168	0	79.4385	0	18.0518	0	1.69702	0	33.9322	0	0	0	0	0
	l			43	11.5	0	3.5	2	5	0	3	0	17	0	0	0	0	0	0	0.5	0	0	0	0	43 StdDev	16.2635	0	4.94975	2.82843	5.65685	0	4.24264	0	8.48528	0	0	0	0	0	0	0.707107	0	0	0	0
	mbita			17	0	0	0.5	0	5	1	0	0	0	0	0	0	0	0	0.5	0	0	0	0	0	17 StdDev	0	0	0.707107	0	1.41421	1.41421	0	0	0	0	0	0	0	0	0.707107	0	0	0	0	0
	mbita			18	1.14286	0	0.285714	0	7.57143	0	0	0	0	0	0	0	0	0	0	0	0	0	0	0	18 StdDev	2.60951	0	0.755929	0	10.3256	0	0	0	0	0	0	0	0	0	0	0	0	0	0	0
	mbita			22	0	0	0	0	0	0	0	0	0	0	0	0	0	0	0	0	0	0	0	0	22 StdDev	0	0	0	0		0	0	0	0	0	0	0	0	0	0	0	0	0	0	0
	mbita			23	0	0	0	0	4	0	0	0	0	0	0	0	0	0	0	0	0	0	0	0	23 StdDev	#DIV/0!	#DIV/0!	#DIV/0!	#DIV/0!		#DIV/0!	#DIV/0!	#DIV/0!	#DIV/0!	#DIV/0!	#DIV/0!	#DIV/0!	#DIV/0!	#DIV/0!	#DIV/0!	#DIV/0!	#DIV/0!	#DIV/0!	#DIV/0!	#DIV/0!
	ps			16	17.2857	0	13.4286	0.714286	24.7143	21.0714	7.78571	1.57143	0.214286	0.0714286	2.21429	0	0	0	0.857143	0	0	0	0	0	16 StdDev	50.1159	0	47.6828	1.20439	30.7257	27.9875	14.9727	4.10842	0.578934	0.267261	4.94864	0	0	0	2.14322	0	0	0	0	0
	r			4	3.92857	0	3.21429	1.42857	2.85714	0.571429	0	0	0.571429	0	0	0	0.0714286	0	0.0714286	0	0	0	0	0	4 StdDev	8.28775	0	2.99175	1.6968	4.16685	1.28388	0	0	2.13809	0	0	0	0.267261	0	0.267261	0	0	0	0	0
	r			5	0.3	0	4.6	0.966667	1.7	0.3	0	0	0.1	0.166667	0	0	0	0	0.0333333	0	0	0	0	0	5 StdDev	1.29055	0	5.10308	2.4138	3.23931	0.915386	0	0	0.547723	0.912871	0	0	0	0	0.182574	0	0	0	0	0
	r			6	0	0	0.428571	0	4.42857	0.857143	0	0	0	0	0	0	0	0	0.714286	0.142857	0	0	0	0	6 StdDev	0	0	0.786796	0	3.64496	1.21499	0	0	0	0	0	0	0	0	1.88982	0.377964	0	0	0	0
	r			7	0	0	3	0.125	3	0	0	0	0	0	0	0	0	0	0	0	0	0	0	0	7 StdDev	0	0	3.96412	0.353553	3.96412	0	0	0	0	0	0	0	0	0	0	0	0	0	0	0
	r			8	0.18	0.02	5.22	1.02	0.54	0.04	0	0	0	0	0	0	0	0	0.06	0	0	0	0	0	8 StdDev	0.628896	0.141421	7.25425	2.87487	2.70457	0.282843	0	0	0	0	0	0	0	0	0.239898	0	0	0	0	0
	r			9	0.25	0	0.578125	0.1875	9.23438	1.5625	0	0	0	0	0	0	0.015625	0	0	0	0	0	0	0	9 StdDev	0.690066	0	1.24473	0.687184	17.2358	4.40734	0	0	0	0	0	0	0.125	0	0	0	0	0	0	0
	r			10	0.522727	0	0.272727	0	13.8636	1.84091	0	0	0	0	0	0	0	0	0.0909091	0	0	0	0	0	10 StdDev	1.69113	0	0.949018	0	18.563	5.81875	0	0	0	0	0	0	0	0	0.362047	0	0	0	0	0
	r			11	0.514286	0.0571429	0.742857	0.171429	9.37143	0.542857	0	0	0	0	0	0	0	0	0.2	0	0	0	0	0	11 StdDev	1.01087	0.338062	1.72086	0.746983	8.43343	0.980482	0	0	0	0	0	0	0	0	0.833137	0	0	0	0	0
	r			12	1.77778	0	0.611111	0	11.4444	1.11111	0	0	0	0	0	0	0	0	0	0	0	0	0	0	12 StdDev	4.47944	0	1.50054	0	16.3571	1.64098	0	0	0	0	0	0	0	0	0	0	0	0	0	0
	r			13	1.45	0	2	0.35	9.85	0.25	0	0	0	0	0	0	0	0	0	0	0	0	0	0	13 StdDev	4.0714	0	4.49561	0.875094	9.04535	0.55012	0	0	0	0	0	0	0	0	0	0	0	0	0	0
	r			14	1.63636	0	0	0	14.8182	0.545455	0.363636	0	0	0	0.272727	0	0	0	0	0	0	0	0	0	14 StdDev	4.78064	0	0	0	11.5656	1.80907	1.20605	0	0	0	0.64667	0	0	0	0	0	0	0	0	0
	r			15	0	0	7	0	0	0	0	0	0	0	0	0	0	0	0	0	0	0	0	0	15 StdDev								#DIV/0!	#DIV/0!	#DIV/0!	#DIV/0!	#DIV/0!	#DIV/0!	#DIV/0!	#DIV/0!	#DIV/0!	#DIV/0!	#DIV/0!	#DIV/0!	#DIV/0!
	r			16	0	0	5.66667	1	0	0	0	0	0	0	0	0	0	0	0	0	0	0	0	0	16 StdDev	0	0	6.4291	1.73205				0	0	0	0	0	0	0	0	0	0	0	0	0
	r			21	0.6	0	0	0	6.8	2	0	0	0	0	0	0	0	0	0	0	0	0	0	0	21 StdDev	0.894427	0	0	0	1.92354	1.58114		0	0	0	0	0	0	0	0	0	0	0	0	0
	r			22	2.66667	0.166667	0.333333	0.666667	3.66667	0.833333	0.166667	0	0	0	0	0	0	0	0	0	0	0	0	0	22 StdDev	3.07679	0.408248	0.816497	1.21106	2.33809	1.60208	0.408248	0	0	0	0	0	0	0	0	0	0	0	0	0
	r			23	0.181818	0	0.636364	0	8.27273	2.27273	0	0	0	0	0	0	0	0	0	0	0	0	0	0	23 StdDev	0.40452	0	1.80404	0	5.55141	3.37908	0	0	0	0	0	0	0	0	0	0	0	0	0	0
	r			24	1.75	1	0	0	10.75	9.25	0	0	0	0	0	0	0	0	0	0	0	0	0	0	24 StdDev	3.5	2	0	0	5.31507	9.53502	0	0	0	0	0	0	0	0	0	0	0	0	0	0
	r			25	0.666667	0	0.75	0	5.08333	4.33333	1.25	0.25	0	0	0.0833333	0	0	0	0	0	0	0	0	0	25 StdDev	1.61433	0	1.3568	0	10.5094	6.48541	1.95982	0.866025	0	0	0.288675	0	0	0	0	0	0	0	0	0
	r			26	0	0	1.66667	0.333333	8.66667	6.66667	6.66667	0.666667	0	0	0	0	0	0	0.333333	0	0	0	0	0	26 StdDev	0	0	1.1547	0.57735	5.85947	6.4291	4.16333	1.1547	0	0	0	0	0	0	0.57735	0	0	0	0	0
	r			32	0.272727	0	0.272727	0	6.18182	1	0	0	0	0	0	0	0	0	0.0909091	0	0	0	0	0	32 StdDev	0.64667	0	0.467099	0	7.04014	1.41421	0	0	0	0	0	0	0	0	0.301511	0	0	0	0	0
	r			33	0.714286	0	1.42857	0	6.57143	1.14286	0	0	0	0	0	0	0	0	0	0	0	0	0	0	33 StdDev	1.25357	0	3.77964	0	3.99404	1.21499	0	0	0	0	0	0	0	0	0	0	0	0	0	0
	r			34	9.2	0	3.8	1.4	19.4	2.6	0	0	0	0	0	0	0	0	0	0	0	0	0	0	34 StdDev	17.782	0	7.39594	2.60768	11.6533	2.70185	0	0	0	0	0	0	0	0	0	0	0	0	0	0
	r			35	0.944444	0	0.5	0.111111	16.0556	2.44444	0	0	0	0	0	0	0	0	0	0	0	0	0	0	35 StdDev	2.09964	0	1.04319	0.471405	24.5368	3.14778	0	0	0	0	0	0	0	0	0	0	0	0	0	0
	r			37	0	0	0.3	0	10.1	1.5	0	0.4	0	0	0	0	0	0	0	0	0	0	0	0	37 StdDev	0	0	0.948683	0	8.39907	2.12132	0	1.26491	0	0	0	0	0	0	0	0	0	0	0	0
				11	1	0	0	0	0	0	0	0	0	0	0	0	0	0	0	0	0	0	0	0	11 StdDev	#DIV/0!
	s			4	1.5	0.25	10.75	9.75	6.25	3.5	0	0	0.25	0	0	0	0	0	0	0	0	0	0	0	4 StdDev	1.29099	0.5	7.27438	12.1209	3.0957	3.51188	0	0	0.5	0	0	0	0	0	0	0	0	0	0	0
	s			5	3.41667	0	9.5	2.66667	5.58333	3	0	0	0	0	0.166667	0	0.25	0.166667	0.25	0.166667	0	0	0	0	5 StdDev	6.97343	0	13.6548	2.74138	12.9296	7.23627	0	0	0	0	0.389249	0	0.621582	0.57735	0.866025	0.57735	0	0	0	0
	s			6	0.9375	0.0625	3.25	1.1875	6.3125	14	0	0	0	0	0	0	0	0	0.5	0.125	0	0	0	0	6 StdDev	1.73085	0.25	3.80351	1.90504	11.4001	51.4885	0	0	0	0	0	0	0	0	1.75119	0.5	0	0	0	0
	s			7	0	0	10	1.33333	1.66667	3.66667	0	0	0	0	0	0	0	0	2.33333	0.666667	0	0	0	0	7 StdDev	0	0	6.08276	1.1547	1.52753	6.35085	0	0	0	0	0	0	0	0	4.04145	1.1547	0	0	0	0
	s			8	0.642857	0.142857	6.35714	2.92857	8.28571	1.64286	0	0	0	0	0	0	0	0	0	0	0	0	0	0	8 StdDev	1.90575	0.534522	9.3694	4.06608	16.9997	3.29585	0	0	0	0	0	0	0	0	0	0	0	0	0	0
	s			9	0.475	0	3.675	1.225	21.35	21.725	0	0	0	0	0.05	0	0	0	0	0	0	0	0	0	9 StdDev	1.5189	0	5.78853	2.87774	20.9658	27.343	0	0	0	0	0.316228	0	0	0	0	0	0	0	0	0
	s			10	1.24138	2.13793	2.89655	1.58621	30.8621	29.7931	0.586207	0.103448	0	0	0	0	0	0	0.0689655	0	0	0	0	0	10 StdDev	2.98395	8.34833	7.63144	5.99117	33.8471	39.1867	3.15682	0.557086	0	0	0	0	0	0	0.371391	0	0	0	0	0
	s			11	2.71429	0	1.64286	0.642857	34.6071	6.35714	0	0	0	0	0	0	0	0	0.25	0	0	0	0	0	11 StdDev	8.96849	0	2.71094	1.39348	41.5962	8.16594	0	0	0	0	0	0	0	0	1.32288	0	0	0	0	0
	s			12	4.83333	0	2.16667	0.555556	28.8889	23.4444	0	0	0	0	0.0555556	0	0	0	0	0	0	0	0	0	12 StdDev	12.5943	0	5.32751	0.855585	29.098	32.8512	0	0	0	0	0.235702	0	0	0	0	0	0	0	0	0
	s			13	1.21429	0	1.42857	0.642857	18.6429	16.7857	0.357143	0	0	0	0	0	0	0	0.142857	0	0	0	0	0	13 StdDev	2.77845	0	2.20887	1.33631	25.0802	20.7853	1.33631	0	0	0	0	0	0	0	0.363137	0	0	0	0	0
	s			14	1.58621	0	0.241379	1.41379	39.1724	26.931	6.13793	8.13793	0.344828	0.586207	0.0344828	0	0	0	0.0344828	0	0	0	0	0	14 StdDev	5.25437	0	0.576639	5.38859	50.5322	34.1195	16.1505	15.6906	1.85695	2.9703	0.185695	0	0	0	0.185695	0	0	0	0	0
	s			15	0.166667	0	0	0	24.6667	51	13.6667	24.1667	1.66667	0	0.833333	0	0	0	0.5	0	0	0	0	0	15 StdDev	0.408248	0	0	0	14.8818	85.0506	13.8804	23.2673	3.61478	0	2.04124	0	0	0	1.22474	0	0	0	0	0
	s			16	0	0	5	2		0	0	0	0	0	0	0	0	0	0	0	0	0	0	0	16 StdDev	#DIV/0!	#DIV/0!	#DIV/0!	#DIV/0!		#DIV/0!	#DIV/0!	#DIV/0!	#DIV/0!	#DIV/0!	#DIV/0!	#DIV/0!	#DIV/0!	#DIV/0!	#DIV/0!	#DIV/0!	#DIV/0!	#DIV/0!	#DIV/0!	#DIV/0!
	s			21	2.9	6.9	2.9	1.3	11.6	48.7	1.3	1.6	0	0	0.1	0.1	0	0	0	0	0	0	0	0	21 StdDev	8.49117	21.8197	3.72529	1.63639	9.7091	55.6278	0.948683	1.7127	0	0	0.316228	0.316228	0	0	0	0	0	0	0	0
	s			22	0	0	0	0	57.3333	11.3333	0	0	0	0	0	0	0	0	0	0	0	0	0	0	22 StdDev	0	0	0	0	18.0093	11.1505	0	0	0	0	0	0	0	0	0	0	0	0	0	0
	s			23	0.0833333	0	1.91667	0.916667	20.0833	43.0833	0	0	0	0	0	0	0	0	0	0	0	0	0	0	23 StdDev	0.288675	0	2.53909	1.72986	23.6276	44.8299	0	0	0	0	0	0	0	0	0	0	0	0	0	0
	s			24	0.6	0.333333	5.93333	4.8	18.1333	16	0.2	0.0666667	0	0	0	0	0	0	0.133333	0	0	0	0	0	24 StdDev	1.0556	1.29099	8.61449	6.30419	25.7012	20.7261	0.560612	0.258199	0	0	0	0	0	0	0.516398	0	0	0	0	0
	s			25	0.214286	0.107143	7.10714	4.78571	8	12.0714	4.57143	5.17857	0	0	0.464286	0.214286	0	0	0	0	0	0	0	0	25 StdDev	0.568112	0.566947	7.56375	6.41386	15.6181	16.5751	10.3402	10.5165	0	0	0.881167	0.786796	0	0	0	0	0	0	0	0
	s			26	0.727273	0.030303	9.0202	11.202	13.697	18.4545	8.64646	9.94949	0.282828	0	0.676768	0.181818	0.010101	0	0.0909091	0.010101	0	0	0.020202	0	26 StdDev	3.9842	0.172292	15.1556	34.4854	19.5482	24.3731	10.4162	13.0785	2.71444	0	3.44587	1.25652	0.100504	0	0.453803	0.100504	0	0	0.201008	0
	s			27	3.5	0.0555556	11.5	7.22222	8.38889	6.27778	2.5	7.11111	0.111111	0	0.111111	0	0	0	0.166667	0	0	0	0	0	27 StdDev	9.351	0.235702	28.053	12.5067	10.7711	7.86508	4.46226	10.8133	0.471405	0	0.471405	0	0	0	0.514496	0	0	0	0	0
	s			28	3.40816	0.816327	7.61224	9.42857	6.4898	7.46939	0.877551	2.79592	0	0.0204082	1.30612	0	0.0408163	0	0.0612245	0.0612245	0	0	0	0	28 StdDev	8.10843	2.02766	12.6768	18.7049	12.6822	11.0606	1.86673	6.76381	0	0.142857	5.42834	0	0.285714	0	0.242226	0.316765	0	0	0	0
	s			29	4.52632	1.52632	8.36842	8.47368	3.52632	6.26316	0.421053	1.15789	0.0526316	0.0526316	0.631579	0	0.0526316	0	0.0526316	0	0	0	0	0	29 StdDev	8.33579	4.12807	12.2166	10.4103	4.16825	5.80079	1.60955	3.04162	0.229416	0.229416	1.53516	0	0.229416	0	0.229416	0	0	0	0	0
	s			30	2.71429	1.42857	19.8571	8.71429	3.57143	6.42857	1.14286	1.57143	0	0	0.857143	0	0	0	4	1.71429	0	0	0	0	30 StdDev	2.69037	2.57275	14.2879	8.44027	3.99404	6.52833	2.60951	3.04725	0	0	1.21499	0	0	0	10.583	4.53557	0	0	0	0
	s			32	0.375	0	3	2.5	14.8438	11.5625	0.15625	0.0625	0	0	0	0	0	0	0	0	0	0	0	0	32 StdDev	0.906962	0	5.59954	5.09902	15.1787	16.1264	0.368902	0.245935	0	0	0	0	0	0	0	0	0	0	0	0
	s			33	0.047619	0	1.71429	0.333333	46.8571	29.619	0	0	0	0	0.047619	0	0	0	0	0	0	0	0	0	33 StdDev	0.218218	0	1.82052	0.658281	32.4041	18.9723	0	0	0	0	0.218218	0	0	0	0	0	0	0	0	0
	s			34	8	5.14286	15.5714	13	68.2857	116	0.142857	0	0	0	0	0	0	0	0.142857	0	0	0	0	0	34 StdDev	11.7047	8.7831	19.932	19.5874	32.6788	62.9868	0.377964	0	0	0	0	0	0	0	0.377964	0	0	0	0	0
	s			35	2.47059	0	4.23529	2.70588	130.176	72.8235	0.470588	0.411765	0	0	0.294118	0	0	0	0	0.0588235	0	0	0	0	35 StdDev	3.33762	0	3.17272	2.82322	62.1875	43.7553	0.799816	0.939336	0	0	0.685994	0	0	0	0	0.242536	0	0	0	0
	s			37	0	0	0	0	21	14	0	0	0	0	0	0	0	0	0	0	0	0	0	0	37 StdDev	#DIV/0!	#DIV/0!	#DIV/0!	#DIV/0!		#DIV/0!	#DIV/0!	#DIV/0!	#DIV/0!	#DIV/0!	#DIV/0!	#DIV/0!	#DIV/0!	#DIV/0!	#DIV/0!	#DIV/0!	#DIV/0!	#DIV/0!	#DIV/0!	#DIV/0!
	s			24	0.5	0	4.5	5	6.5	21	0.5	0.5	0	0	0	0	0	0	0	0	0	0	0	0	24 StdDev	0.707107	0	2.12132	5.65685	9.19239	4.24264	0.707107	0.707107	0	0	0	0	0	0	0	0	0	0	0	0
	t			14	1024	0	89	3	16	0	47.5	1	103.5	0	43	0	7.5	0	11	0	0	0	0	0	14 StdDev	1272.79	0	15.5563	4.24264	14.1421	0	12.0208	1.41421	92.631	0	55.1543	0	10.6066	0	15.5563	0	0	0	0	0
	t			15	252.146	0.292683	5.31707	0.195122	17.4878	0.365854	28.6585	0.0243902	15.8293	0	37.3902	0.0731707	1.26829	0	7.26829	0	0	0	0	0	15 StdDev	406.262	1.07805	9.16635	0.557652	23.498	1.24008	35.4596	0.156174	28.1415	0	71.7098	0.345705	2.89849	0	15.7861	0	0	0	0	0
	t			16	245.604	0.145833	18.5	0.375	29.7708	0.520833	35.8542	0.416667	28.2292	0.0833333	63.7708	0	0.375	0	29.6875	0	0	0	0	0	16 StdDev	298.341	0.58308	30.1662	1.23124	38.5333	1.35253	36.9278	1.76048	90.5814	0.453513	81.8645	0	1.14157	0	51.6729	0	0	0	0	0
	t			17	12.4615	0.0769231	1.30769	0	1.92308	0	2.07692	0	0.307692	0	1.30769	0	0.0769231	0	3.53846	0	0	0	0	0	17 StdDev	17.3955	0.27735	2.01596	0	3.49908	0	1.97744	0	0.85485	0	3.06552	0	0.27735	0	5.92474	0	0	0	0	0
	t			18	4.6	0.0285714	2.54286	0	2.97143	0	1.25714	0	0.171429	0	0.685714	0	0	0	1.05714	0	0	0	0	0	18 StdDev	6.58519	0.169031	7.32579	0	6.0609	0	2.95399	0	0.857003	0	1.99664	0	0	0	2.82783	0	0	0	0	0
	t			19	3.02857	0.0571429	3.54286	0.0285714	1.68571	0	0.457143	0	0.0285714	0	0.885714	0	0.0571429	0	1.68571	0	0	0	0	0	19 StdDev	4.16911	0.338062	5.4737	0.169031	3.11327	0	1.09391	0	0.169031	0	3.2968	0	0.235504	0	4.31667	0	0	0	0	0
	t			20	94	1.5	31	0	2	0	1.5	0	0	0	3	0	0	0	5	0.5	0	0	0	0	20 StdDev	0	2.12132	4.24264	0	2.82843	0	0.707107	0	0	0	1.41421	0	0	0	7.07107	0.707107	0	0	0	0
	t			21	60.5862	0.413793	4.55172	0.655172	1.51724	0.0689655	0.448276	0	0	0	0.724138	0.0344828	0	0	0.37931	0.0689655	0	0	0	0	21 StdDev	127.351	1.18072	8.3691	2.81927	2.51596	0.371391	0.869573	0	0	0	1.5788	0.185695	0	0	0.676852	0.257881	0	0	0	0
	t			22	43.4561	0.0877193	4.15789	0.684211	2.92982	0.0175439	0.122807	0	0.0526316	0	2.10526	0	0	0	0.614035	0	0	0	0	0	22 StdDev	69.5067	0.391002	7.98836	2.55062	6.09994	0.132453	0.425532	0	0.294051	0	5.6083	0	0	0	2.50538	0	0	0	0	0
	t			23	30.9259	0.037037	10.4074	0.481481	1.81481	0	0.0740741	0	0.037037	0	0.111111	0	0	0	0.222222	0	0	0	0	0	23 StdDev	79.9533	0.19245	37.5338	1.74026	3.24674	0	0.26688	0	0.19245	0	0.423659	0	0	0	0.57735	0	0	0	0	0
	t			24	69.8235	0.411765	9.94118	0.823529	3.17647	0	3.05882	0	0	0	4.88235	0	0	0	0.294118	0	0	0	0	0	24 StdDev	194.956	1.69775	11.9868	2.24264	4.66684	0	4.78893	0	0	0	11.1573	0	0	0	0.685994	0	0	0	0	0
	t			25	26.3095	0	13.2857	1.38095	7.97619	0.0238095	22.5	0.119048	2.80952	0	8.16667	0	2.04762	0	0.809524	0	0	0	0.285714	0	25 StdDev	42.9	0	15.2208	2.91299	17.613	0.154303	39.526	0.632547	9.46686	0	11.8443	0	8.23127	0	1.95358	0	0	0	1.11061	0
	t			26	88.5833	0.833333	13.75	1.25	12.6667	0.0416667	42.8333	0.0416667	8.41667	0.0416667	14	0	22.2917	0	2.08333	0	0	0	0	0	26 StdDev	100.848	2.40772	17.8892	3.56615	13.48	0.204124	45.6381	0.204124	17.7835	0.204124	27.3178	0	47.7562	0	2.97696	0	0	0	0	0
	t			27	24.8571	0	40.2143	0.428571	4.85714	0.142857	1.85714	0.714286	3.85714	0	6	0	6.57143	0	2.5	0	0	0	0.142857	0	27 StdDev	30.397	0	95.5141	1.34246	9.03716	0.534522	3.41619	2.67261	10.7048	0	10.1223	0	19.5279	0	5.84084	0	0	0	0.534522	0
	t			28	90.9231	0.0512821	10.7949	0.846154	9.30769	0.615385	6.46154	0	1.07692	0	6.94872	0	7.28205	0	4.51282	0.0512821	0	0	0	0	28 StdDev	153.754	0.320256	15.2422	3.73841	16.0446	3.84308	11.6209	0	2.71821	0	14.9084	0	14.2292	0	4.82249	0.223456	0	0	0	0
	t			29	55.7857	0.142857	9.71429	0.642857	11.7143	0.214286	2	0	0.571429	0	4.21429	0	0.285714	0	4.71429	0	0	0	0	0	29 StdDev	83.3438	0.534522	15.1476	1.33631	12.5663	0.801784	2.9352	0	1.15787	0	7.27671	0	0.61125	0	5.8629	0	0	0	0	0
	t			30	4.63043	0	4.06522	0	2.19565	0.0434783	0.195652	0	0.326087	0	1.5	0	1.04348	0	2.47826	0	0	0	0	0	30 StdDev	7.85241	0	4.18676	0	2.97112	0.206185	0.499758	0	1.13636	0	3.41728	0	4.15776	0	3.40417	0	0	0	0	0
	t			31	13.3548	0	9.70968	0.451613	0.741935	0.0967742	0.0322581	0	0.0645161	0	1.16129	0	0.548387	0	2.67742	0	0	0	0	0	31 StdDev	42.5892	0	11.9365	2.15776	1.26406	0.300537	0.179605	0	0.359211	0	2.49128	0	2.4199	0	4.03639	0	0	0	0	0
	t			32	7.96154	0	6.34615	0.269231	3.88462	0.0384615	0.115385	0.0384615	0.0384615	0	1	0	0	0	1.07692	0	0	0	0	0	32 StdDev	8.02237	0	10.5639	0.827415	6.3203	0.196116	0.431455	0.196116	0.196116	0	2.71293	0	0	0	2.85549	0	0	0	0	0
	t			33	73.25	1.08333	11.3889	0.388889	4.47222	1.86111	0.138889	0	0.444444	0	1.05556	0	0.833333	0	2.36111	0	0	0	0	0	33 StdDev	163.251	5.21742	14.6527	1.29345	7.38913	10.6641	0.592948	0	1.6291	0	2.55169	0	3.25576	0	5.49365	0	0	0	0	0
	t			34	56.8	0.025	8.7	0.3	5.35	0.25	0.375	0	0.25	0	1.8	0	0.475	0	3.175	0.025	0	0	0	0	34 StdDev	116.211	0.158114	13.6292	1.04268	6.19988	1.29595	2.21519	0	1.14914	0	4.8843	0	1.82557	0	6.99776	0.158114	0	0	0	0
	t			35	47.0476	0	8.57143	0.285714	10.1429	0	0.0952381	0	0.047619	0	0.761905	0	0.238095	0	3.61905	0	0	0	0	0	35 StdDev	100.463	0	10.2057	1.10195	11.808	0	0.300793	0	0.218218	0	2.71854	0	0.768424	0	6.93885	0	0	0	0	0
	t			37	107.556	0.185185	10.5556	0.111111	18.5556	0.37037	8.14815	0	30.7037	0	9.88889	0.037037	7.48148	0	7.66667	0	0	0	0	0	37 StdDev	196.649	0.557262	11.8916	0.57735	27.1893	1.57256	10.7084	0	66.4523	0	17.5922	0.19245	23.5835	0	8.81432	0	0	0	0	0
	t			38	60.6667	0	7.25926	0	9.77778	0.481481	8.48148	0	44.2963	0	7.18519	0	2.59259	0.037037	5.07407	0	0	0	0	0	38 StdDev	92.9648	0	12.0275	0	13.6982	2.50185	16.491	0	116.446	0	13.6946	0	7.45375	0.19245	5.71049	0	0	0	0	0
	t-1			21	36.6667	0	3.33333	0	3.33333	0	1.33333	0	0	0	0	0	0	0	2.66667	0	0	0	0	0	21 StdDev	29.1433	0	5.7735	0	5.7735	0	2.3094	0	0	0	0	0	0	0	4.6188	0	0	0	0	0
	t-1			27	183.2	0	11.6	0	4.6	0	9.8	0	0.6	0	39.6	0	16.4	0	4.8	0	0	0	0	0	27 StdDev	179.334	0	14.0464	0	4.5607	0	8.40833	0	0.894427	0	51.3741	0	27.6369	0	7.52994	0	0	0	0	0
	t-1			28	124.8	0.9	8.6	0	2.6	0	2.8	0	5.9	0	12.4	0	13	0	11.2	0	0	0	0	0	28 StdDev	99.1921	2.23358	11.7587	0	2.36643	0	3.61478	0	10.6922	0	14.416	0	25.8371	0	17.0997	0	0	0	0	0
	t-1			33	244.5	10	14	0	1	0	0	0	0	0	4	0	2	0	4.5	0	0	0	0	0	33 StdDev	318.905	11.3137	0	0	1.41421	0	0	0	0	0	1.41421	0	2.82843	0	0.707107	0	0	0	0	0
	t-2			21	40	0	5	0	2.33333	0.333333	0	0	0	0	3	0	0	0	0.666667	0	0	0	0	0	21 StdDev	19.6723	0	8.66025	0	2.3094	0.57735	0	0	0	0	4.3589	0	0	0	0.57735	0	0	0	0	0
	t-2			27	92.8	0	14	0.6	4.6	0	6.4	0	0.2	0	7.2	0	5.6	0	1.4	0	0	0	0	0	27 StdDev	104.887	0	12.7867	1.34164	6.9857	0	5.94138	0	0.447214	0	12.5579	0	9.86408	0	1.67332	0	0	0	0	0
	t-2			28	62.6364	0	2.54545	0	0.818182	0	0.272727	0	2.36364	0	21.6364	0	18.3636	0	7	0	0	0	0	0	28 StdDev	66.6802	0	5.22233	0	1.53741	0	0.64667	0	3.77552	0	16.1819	0	22.8879	0	9.79796	0	0	0	0	0
	t-2			33	48.4	3.2	4.2	0	3.8	0	0.6	0	0.2	0	1.4	0	0	0	0.2	0	0	0	0	0	33 StdDev	37.3403	7.15542	6.14003	0	3.76829	0	1.34164	0	0.447214	0	1.51658	0	0	0	0.447214	0	0	0	0	0
	t-25			32	75.5	0	28	3	15	1.5	0.5	0	1	0	0	0	1	0	4.5	0	0	0	0	0	32 StdDev	106.773	0	19.799	0	8.48528	2.12132	0.707107	0	1.41421	0	0	0	1.41421	0	6.36396	0	0	0	0	0
	t-25			21	19	0	2.33333	0	0	0	0	0	0	0	1	0	0	0	3	0	0	0	0	0	21 StdDev	20.2237	0	3.21455	0		0	0	0	0	0	1.73205	0	0	0	5.19615	0	0	0	0	0
	t-3			27	31	0	8.8	0	2.8	0	1.4	0	0.2	0	10.6	0	4.8	0	3.2	0	0	0	0	0	27 StdDev	31.3289	0	11.9875	0	3.11448	0	1.94936	0	0.447214	0	6.0663	0	6.68581	0	4.32435	0	0	0	0	0
	t-3			28	53.5	0	1.6	0	1.1	0	1.1	0	2.3	0	12.6	0	10.2	0	4.5	0	0	0	0	0	28 StdDev	55.183	0	3.47051	0	1.44914	0	1.85293	0	3.4335	0	12.4829	0	10.0642	0	4.99444	0	0	0	0	0
	t-4			21	9	0	1.33333	0	1.33333	0	0	0	1.33333	0	2.33333	0	0	0	0.333333	0	0	0	0	0	21 StdDev	6.08276	0	2.3094	0	1.52753	0	0	0	2.3094	0	4.04145	0	0	0	0.57735	0	0	0	0	0
	t-4			27	50.5	0	2.66667	0	1.83333	0	3	0	0.5	0	19.3333	0	2.5	0	0.166667	0	0	0	0	0	27 StdDev	67.6661	0	3.38625	0	2.40139	0	3.57771	0	0.83666	0	15.7692	0	3.33167	0	0.408248	0	0	0	0	0
	t cabeca			28	48.6	0	5.5	0	1.5	0	1.1	0	4.3	0	20.4	0	20.3	0	4.6	0	0	0	0	0	28 StdDev	71.7204	0	11.7118	0	1.58114	0	1.91195	0	9.92248	0	15.9388	0	28.0478	0	7.12117	0	0	0	0	0
	t pe			22	120.214	0.5	5.85714	0.5	4.35714	0.0714286	0.142857	0	0	0	9.64286	0.0714286	0	0	0.214286	0	0	0	0	0	22 StdDev	132.997	1.01905	8.85661	1.40055	4.19903	0.267261	0.534522	0	0	0	14.5845	0.267261	0	0	0.425815	0	0	0	0	0
				Grand	26.0152	0.14289	7.77921	1.40147	12.2761	3.04356	4.34432	0.490436	5.30353	0.0149804	6.12722	0.0246601	0.78797	0.00161327	2.50311	0.0368749	0	0	0.0198202	0	Grand StdDev	116.539	1.63366	34.2018	7.29767	30.6322	13.6452	26.0906	3.80769	115.403	0.317038	88.4884	0.80403	6.93926	0.0503302	12.72	0.538961	0	0	0.469517	0

## Sheet: averages before and after spray
						funfemale	cxfemale	phaerofemale	gamfemale	spafemale	tenfemale	Ms. Africana	sqfemale	wellfemale
				L	Before Average	16.5607	14.7462	5.87156	9.05912	9.56983	3.76758	24.6351	0.488277	0.0703364
				T	before Average	8.83294	10.04	6.21647	12.72	14.1624	5.29176	89.8188	2.55294	0.0329412
				L	After Average	6.21417	5.10793	2.49241	1.02867	1.41315	2.07083	12.3845	0.190556	0
				T	after Average	5.57971	7.84348	6.49855	1.96812	5.48116	3.72754	52.2609	3.41159	0
			A
			B
			C
			D
			E
			F
			G
			H
