# Supplementary material for: The Furvela tent-trap Mk 1.1 for the collection of outdoor biting mosquitoes
Source: PeerJ. 2017 Nov 15;5:e3848. doi: 10.7717/peerj.3848 (PMC5694212; doi:10.7717/peerj.3848)
Supplement: Supplemental Information 6 — Dataset from Okyereko, Ghana as used in Charlwood et al. (2011). [file peerj-05-3848-s006.xlsx]

## Sheet: Collections
Date	Collection	location	light?	ag unfed	ag part	ag fed	ag semi	ag gravid	ag male	af	a ph	cx quinq	cx q blood	cx taen	ms afr	ms unf	A zeimanni	aedes
2010-06-18	t	3		223	6	0	1	3	0	1	0	7	0	0	5	0	0	0
2010-06-18	t	1		233	1	2	0	2	0	2	2	6	0	4	1	6	0	0
2010-06-19	t	1		153	0	2	0	0	0	0	1	6	0	0	2	0	0	1
2010-06-19	l	1		183	1	0	0	3	0	1	1	1	0	0	1	0	0	0
2010-06-20	t	5		330	3	1	0	0	0	0	3	7	0	5	4	19	1	0	1 ms male
2010-06-20	t	4		11	0	0	0	1	0	0	0	3	0	1	3	10	0	0
2010-06-20	t	1		105	0	0	0	0	0	0	1	0	0	28	1	1	0	0
2010-06-21	t	1		580	6	6	0	1	0	0	2	46	0	10	1	1	0	0
2010-06-21	t	4		26	0	0	0	0	0	0	1	14	0	3	1	3	0	0
2010-06-21	t	5		217	3	0	0	1	0	0	1	1	0	0	1	6	2	0	3 male ag
2010-06-21	l	1		179	0	0	0	1	0	3	1	4	0	1	0	0	0	0
2010-06-22	t	1		450	9	4	0	0	0	4	4	40	0	3	3	0	1	0
2010-06-22	l	1		194	4	0	0	4	0	1	2	1	0	1	0	0	0	0
2010-06-22	t	5		134	2	1	0	0	0	0	0	4	0	6	0	4	1	0
2010-06-22	t	6		30	0	0	0	0	0	1	2	4	0	2	4	14	0	0
2010-06-23	t	1		222	5	0	0	1	0	0	1	26	0	5	0	7	0	0
2010-06-23	l	1		74	1	1	0	0	0	0	0	3	0	0	0	1	0	0
2010-06-23	t	7		61	2	0	0	0	0	0	0	4	0	1	2	3	0	0
2010-06-23	t	8		22	1	0	0	1	0	0	0	0	0	1	0	0	0	0
2010-06-24	t	1		284	5	2	0	2	0	1	5	22	0	9	0	17	0	0
2010-06-24	l	1		110	0	3	0	1	0	1	0	1	0	0	4	3	0	0
2010-06-24	t	10		12	0	1	0	0	0	1	0	1	0	0	0	0	0	0
2010-06-25	t	1		407	3	2	0	4	0	5	4	84	1	17	5	14	0	0
2010-06-25	t	10		111	0	2	0	0	0	0	4	2	0	8	2	4	0	0
2010-06-25	t	9		39	0	2	0	0	0	0	0	6	0	2	2	0	0	0
2010-06-25	l	1		52	1	0	0	0	0	0	0	1	0	1	5	0	0	0
2010-06-26	t	1		490	6	3	0	0	0	3	3	67	0	30	5	3	0	0
2010-06-26	l	2		509	2	0	0	2	0	2	0	69	0	14	7	28	0	0
2010-06-26	l	1		107	1	0	0	2	1	2	0	3	0	0	2	9	0	0
2010-06-26	t	9		66	0	3	0	0	0	0	1	11	1	6	0	0	1	0
2010-06-27	t	1		404	0	6	0	0	0	2	1	60	0	3	0	7	0	3
2010-06-27	l	2		617	0	2	0	2	7	0	0	40	0	0	5	18	0	0
2010-06-27	t	10		63	1	3	0	0	0	0	0	3	0	1	2	3	0	0
2010-06-27	l	1		41	0	0	0	1	1	0	0	2	0	1	2	1	0	0
2010-06-28	t	1		251	2	1	0	0	0	2	2	24	2	1	0	9	0	0
2010-06-28	t	11		26	0	0	0	0	0	0	0	0	0	2	0	0	0	0
2010-06-28	t	12		17	0	1	0	0	0	0	0	0	0	1	0	1	0	0
2010-06-29	t	1		232	0	6	0	0	2	2	2	13	0	4	1	4	0	0
2010-06-29	l	2		268	2	1	0	0	1	3	0	24	2	1	3	5	1	0	cx spa
2010-06-29	l	1		100	0	0	0	1	0	2	0	0	0	0	1	3	0	0
2010-06-29	t	agri	y	86	1	2	0	1	0	0	2	2	0	0	0	0	0	0
2010-06-29	t	clem	n	143	0	0	0	3	0	0	4	1	1	2	0	0	0	0
2010-06-29	t	jason		61	5	0	0	1	0	1	1	0	0	0	3	0	0	0
2010-06-30	t	1		587	0	5	0	2	0	1	5	32	0	2	0	5	0	0
2010-06-30	l	2		224	2	8	0	3	1	3	1	24	1	0	0	5	0	0
2010-06-30	t	agri	n	541	2	6	0	0	1	2	4	27	0	4	2	0	2	0
2010-06-30	t	clem	y	27	0	1	0	0	0	0	0	3	0	1	1	1	0	0	cx spa
2010-06-30	l	clem	y	28	0	2	0	0	0	0	0	0	0	2	0	1	0	0
2010-06-30	l	agri	n	65	4	1	0	10	0	0	0	0	1	0	0	0	0	0
2010-07-01	t	1		930	5	1	0	0	0	1	1	151	4	14	1	12	0	0
2010-07-01	l	2		251	4	0	0	0	0	0	0	16	0	1	2	3	0	0
2010-07-01	l	agri	y	141	3	4	0	3	0	0	0	2	0	1	0	0	0	1
2010-07-01	t	agri	y	130	1	0	0	0	1	0	1	8	0	5	0	0	1	0
2010-07-01	t	clem	n	102	1	1	0	0	0	2	7	3	0	0	0	0	0	0
2010-07-01	l	clem	n	110	3	7	0	8	2	0	0	7	1	1	0	0	0	0
2010-07-02	l	2		372	17	5	0	3	1	5	1	33	0	2	3	9	1	0
2010-07-02	t	1		680	6	7	0	3	0	2	6	29	0	2	0	9	1	0
2010-07-02	t	agri	n	169	8	2	0	3	0	1	3	3	0	1	0	2	0	0
2010-07-02	l	clem	y	43	2	1	0	4	2	1	0	0	0	0	0	1	0	0
2010-07-02	l	agri	n	69	2	0	0	9	0	1	0	0	0	0	0	0	0	0
2010-07-02	t	clem	y	49	2	1	0	0	0	0	3	2	0	2	1	0	0	0
2010-07-03	t	1		962	1	5	0	4	1	0	9	34	0	4	0	10	0	0
2010-07-03	l	2		122	1	4	0	0	0	5	1	8	0	0	0	2	0	0
2010-07-03	t	agri	y	175	4	2	0	6	0	0	0	0	0	0	0	0	0	0
2010-07-03	l	clem	n	19	0	0	0	0	2	0	1	10	0	0	0	2	0	0
2010-07-03	t	clem	n	68	0	0	0	0	0	0	5	4	0	0	0	2	0	0
2010-07-03	l	agri	y	98	0	0	0	0	0	0	5	3	0	1	0	1	0	0
2010-07-04	t	1		729	13	4	0	1	0	5	10	19	1	7	0	4	0	0
2010-07-04	l	agri	n	95	3	4	0	1	0	0	0	0	0	1	0	0	0	0
2010-07-04	t	agri	n	201	5	0	0	0	0	1	12	47	0	2	1	0	0	0
2010-07-04	t	clem	y	75	0	1	0	1	0	0	2	6	0	1	4	0	0	0
2010-07-04	l	clem	y	19	0	0	0	0	0	0	0	1	0	2	0	0	0	0
2010-07-05	t	1		714	3	6	0	0	0	0	12	94	0	15	0	8	0	0
2010-07-05	l	2		252	2	2	0	1	3	2	0	7	0	1	2	1	0	0
2010-07-05	l	agri	y	105	4	5	0	0	0	0	0	0	0	0	1	0	0	0
2010-07-05	t	agri	y	122	2	0	0	0	0	0	4	0	0	2	2	0	0	1
2010-07-05	t	clem	n	225	0	1	0	1	0	1	7	16	0	4	0	0	2	0
2010-07-05	l	clem	n	45	1	4	0	5	0	1	0	2	0	0	0	0	0	0
2010-07-06	t	1		708	7	4	0	5	0	2	8	19	0	11	0	0	1	0
2010-07-06	t	agri	n	162	0	3	0	1	0	3	5	0	0	1	1	1	0	0
2010-07-06	l	agri	n	59	3	5	0	2	0	0	0	0	0	0	0	0	0	0
2010-07-06	t	clem	y	11	0	1	0	0	0	0	2	6	0	0	0	1	0	0
2010-07-06	t	jason		8	0	0	0	0	0	0	0	1	0	0	1	0	0	0
2010-07-07	t	agri	y	301	11	0	0	1	0	1	3	16	0	4	0	2	0	0
2010-07-07	t	1		795	3	4	0	0	2	0	7	28	1	4	0	0	0	0
2010-07-07	t	clem	n	262	8	0	0	0	0	0	5	5	0	0	3	2	0	0
2010-07-07	l	clem	n	215	0	3	0	28	1	0	2	20	0	3	0	0	0	0
2010-07-07	t	jason	socks	53	0	0	0	0	2	0	0	1	0	0	0	1	0	0
2010-07-08	t	1	dead	277	4	0	0	4	1	0	11	11	0	1	0	2	0	1
2010-07-08	t	1	live	634	6	4	0	0	0	1	4	21	0	0	0	1	0	0
2010-07-08	t	clem	y	387	6	1	0	5	1	2	6	6	0	0	2	2	0	0
2010-07-08	l	clem	y	217	5	3	0	9	10	0	1	3	5	1	1	0	0	0
2010-07-08	l	agri	n	170	6	0	0	19	0	1	0	0	0	0	0	2	0	0
2010-07-08	t	agri	n	48	1	0	0	0	0	0	3	1	0	1	0	0	0	0
2010-07-08	t	jason		9	0	1	0	0	0	0	0	1	0	0	0	0	0	0
2010-07-09	t	1	dead	316	12	1	0	0	0	0	4	25	0	2	0	0	1	0
2010-07-09	t	1	live	702	7	1	0	0	0	1	6	47	0	2	0	1	1	0
2010-07-09	t	agri	y	126	5	1	0	0	0	0	14	42	0	26	0	13	8	0
2010-07-09	l	clem	n	82	1	1	0	1	4	0	1	26	2	7	0	0	0	0
2010-07-09	l	agri	y	40	1	0	0	2	0	0	0	0	0	1	0	0	0	0
2010-07-09	t	jason	socks	20	1	0	0	1	0	0	1	0	0	0	1	1	0	0
2010-07-10	t	1	dead	268	4	1	0	2	0	0	8	13	0	2	0	1	0	0
2010-07-10	t	1	live	435	14	1	0	2	0	2	5	16	0	0	0	2	0	0
2010-07-10	t	agri	n	1081	19	20	0	0	0	2	16	16	0	8	4	4	1	0
2010-07-10	l	clem	y	206	7	4	0	18	15	0	2	12	0	2	0	0	1	0
2010-07-10	l	agri	n	125	7	3	0	5	0	0	0	1	0	0	0	0	0	0
2010-07-10	t	clem	y	134	1	0	0	3	0	0	10	0	0	0	1	0	0	0
2010-07-10	t	jason		8	1	4	0	1	1	0	1	3	0	0	0	0	0	0
2010-07-11	t	1	dead	153	4	3	0	0	0	0	17	5	0	2	1	0	0	0
2010-07-11	t	1	live	348	4	3	0	0	0	0	0	20	0	0	0	0	0	0
2010-07-11	l	clem	n	61	2	0	0	2	0	0	2	4	0	1	0	0	0	0
2010-07-11	t	clem	n	31	0	1	0	0	0	0	0	3	0	2	0	0	0	0
2010-07-11	l	agri	y	20	0	0	0	3	0	0	0	0	0	0	0	0	0	0
2010-07-11	t	jason	socks	25	3	1	0	0	0	0	0	1	0	0	1	1	1	0

## Sheet: Dissections
Date	collection	location	live	virgin	plug	Ni	Nii	sac	no-sac	sac retv	no sac-retv	sac oocyst	no sac oocyst	Rain start	rain stop
2010-06-18	t	1		9	5	3	5	1	14	0	0
2010-06-18	t	3		10	10	3	7	0	10	0	0
2010-06-20	t	5		4	14	6	3	2	8	1	1
2010-06-20	t	4		1	3	3	0	0	2	0	0
2010-06-20	t	1		3	4	2	2	10	7	0	1
2010-06-21	t	1		10	17	3	1	9	6	1	0
2010-06-21	t	4		8	8	1	1	2	6	0	1
2010-06-21	t	5		14	13	1	1	2	8	1	1
2010-06-21	l	1		13	11	0	1	2	6	0	0
2010-06-22	t	1		11	13	5	8	6	10	0	0
2010-06-22	l	1		3	5	7	5	7	8	0	0
2010-06-22	t	5		1	8	2	10	4	9	1	2
2010-06-22	t	6		1	7	1	4	6	8	0	1
2010-06-23	t	1		2	10	3	7	7	16	0	2			23:40:00	00:40:00
2010-06-23	l	1		1	4	1	3	3	8	0	0	1 gravid
2010-06-23	t	7		1	4	2	2	3	7	0	0
2010-06-23	t	8		1	2	4	2	4	8	0	0
2010-06-24	t	1		6	9	5	6	8	11	0	0	1
2010-06-24	l	1		4	5	6	3	1	8	0	1			06:30:00	11:00:00
2010-06-25	t	1		6	12	5	7	13	7	0	1
2010-06-26	t	1		8	5	8	4	18	7	3	0
2010-06-26	l	2		4	7	4	3	9	6	1	0			full moon
2010-06-27	t	1		5	16	6	8	6	14	0	0
2010-06-27	l	2		3	14	2	3	5	7	0	1
2010-06-28	t	1		7	11	9	4	8	16	0	1
2010-06-29	t	1		7	9	8	5	2	13	0	1
2010-06-30	t	1		6	3	11	2	8	11	0	2			windy at sunset
2010-07-01	t	1		3	18	7	5	5	12	0	0
2010-07-02	t	1		10	8	10	5	9	17	0	0
2010-07-03	t	1		4	9	8	8	9	14	0	1
2010-07-04	t	1		8	15	7	6	10	10	0	1
2010-07-05	t	1		16	16	6	6	4	13	0	0
2010-07-06	t	1		12	15	19	8	10	9	1	1
2010-07-07	t	1		17	27	13	8	7	9	1	0
2010-07-08	t	1	dead	5	14	3	2	8	4	1	0
2010-07-08	t	1	live	7	15	6	4	8	8	0	0
2010-07-09	t	1	dead	8	10	8	4	4	8	0	0	1 with oocyst
2010-07-09	t	1	live	8	9	16	2	2	11	0	0
2010-07-10	t	1	dead	7	15	6	6	4	5	0	0
2010-07-10	t	1	live	8	12	16	5	9	19	2	0
2010-07-11	t	1	dead	5	9	8	3	7	13	0	1
2010-07-11	t	1	live	2	13	9	2	3	12	0	1

## Sheet: Swarms & counts
	date	picture	site	count
	2010-06-30			15	windy at sunset
	2010-07-09				rain at night
