# Supplementary material for: The Furvela tent-trap Mk 1.1 for the collection of outdoor biting mosquitoes
Source: PeerJ. 2017 Nov 15;5:e3848. doi: 10.7717/peerj.3848 (PMC5694212; doi:10.7717/peerj.3848)
Supplement: Supplemental Information 7 — Data of collections when a light was used as an additional attractantto the tent-trap [file peerj-05-3848-s007.xls]

## Sheet: Mosquito Data
	Date	Village	House	Room	Smoky	Net Type	name	collection	Cup #	location	Live	Dead	Ag unfed	Ag part fed	Ag fed	Ag semi-gravid	Ag gravid	Total Ag females	Ag males	Af unfed	Af part fed	Af fed	Af semi-gravid	Af gravid	Af males	An zeimanni	Ms sp	Cq sp	Cx sp	Large Cx	Total An. Gambiae Female	Total An. Funestus Female	Total Other	Total Female
	2014-05-26	Kyamura	1	1				L					25	0	0	0	0		0	0	0	0	0	0	0	2	0	11	2	0	25	0	15	40
	2014-05-26	Kyamura	2	1				L					22	0	0	0	0		1	0	0	0	0	0	0	0	0	5	0	0	22	0	5	27
	2014-05-26	Kyamura	3	1				L					0	0	0	0	0		0	1	0	0	0	0	0	0	1	1	1	0	0	1	3	4
	2014-05-26	Kyamura	4	1				L					31	0	0	0	0		0	0	0	0	0	0	0	0	1	10	0	0	31	0	11	42
	2014-05-26	Kyamura	5	1				L					32	0	0	0	0		0	0	0	0	0	0	0	1	0	3	0	0	32	0	4	36
	2014-05-26	Kyamura	6	1				L					9	0	0	0	0		0	0	0	0	0	0	0	0	0	0	0	0	9	0	0	9
	2014-05-26	Kyamura	7	1				L					6	0	0	0	0		1	0	0	0	0	0	0	3	0	0	0	0	6	0	3	9
	2014-05-26	Kyamura	8	1				L					14	0	0	0	0		0	0	0	0	0	0	0	1	9	12	17	0	14	0	39	53
	2014-05-26	Kyamura	9	1				L					0	0	0	0	0		0	0	0	0	0	0	0	0	0	1	4	0	0	0	5	5
	2014-05-26	Kyamura	10	1				L					7	0	0	0	0		0	0	0	0	0	0	0	0	0	0	0	0	7	0	0	7
	2014-05-26	Kyamura	11	1				L					19	0	0	0	0		0	0	0	0	0	0	0	0	0	0	3	0	19	0	3	22
	2014-05-26	Kyamura	12	1				L					43	0	0	0	0		0	0	0	0	0	0	0	0	0	0	3	0	43	0	3	46
	2014-05-26	Kyamura	13	1				L					15	0	0	0	0		0	0	0	0	0	0	0	0	0	1	4	0	15	0	5	20
	2014-05-26	Kyamura	14	1				L					55	0	0	0	0		0	0	0	0	0	0	0	0	0	0	0	0	55	0	0	55
	2014-05-27	Kyamura	1	1				L					25	0	0	0	0		0	4	0	0	0	0	0	2	1	4	4	0	25	4	11	40
	2014-05-27	Kyamura	2	1				L					4	0	0	0	0		0	0	0	0	0	0	0	1	0	2	1	0	4	0	4	8
	2014-05-27	Kyamura	3	1				L					2	0	0	0	0		2	0	0	0	0	0	0	0	0	0	3	0	2	0	3	5
	2014-05-27	Kyamura	4	1				L					37	0	0	0	0		0	1	0	0	0	0	0	0	2	5	1	0	37	1	8	46
	2014-05-27	Kyamura	5	1				L					13	0	0	0	0		4	0	0	0	0	0	0	0	0	7	3	0	13	0	10	23
	2014-05-27	Kyamura	6	1				L					13	0	0	0	0		0	1	0	0	0	0	0	0	1	6	0	0	13	1	7	21
	2014-05-27	Kyamura	7	1				L					9	0	0	0	0		1	0	0	0	0	0	0	0	1	2	1	0	9	0	4	13
	2014-05-27	Kyamura	8	1				L					0	0	0	0	0		0	0	0	0	0	0	0	0	0	0	0	0	0	0	0	0
	2014-05-27	Kyamura	9	1				L					7	0	0	0	0		0	0	0	0	0	0	0	0	1	6	4	0	7	0	11	18
	2014-05-27	Kyamura	10	1				L					12	0	0	0	0		0	0	0	0	0	0	1	0	0	3	0	0	12	0	3	15
	2014-05-27	Kyamura	11	1				L					21	0	0	0	0		0	0	0	0	0	0	0	0	0	0	1	0	21	0	1	22
	2014-05-27	Kyamura	12	1				L					1	0	0	0	0		0	0	0	0	0	0	0	0	2	0	3	0	1	0	5	6
	2014-05-27	Kyamura	13	1				L					2	0	0	0	0		0	0	0	0	0	0	0	0	2	0	1	0	2	0	3	5
	2014-05-27	Kyamura	14	1				L					50	0	0	0	0		0	0	0	0	0	0	0	0	1	4	4	0	50	0	9	59
	2014-05-29	Kyamura	1				DC	T					33	0	0	0	0		0	2	0	0	0	0	0	0	0	1	2	0	33	2	3	38
	2014-05-29	Kyamura	1	1				L					28	0	3	0	0		1	4	0	0	0	0	0	0	5	7	11	0	31	4	23	58
	2014-05-29	Kyamura	2	1				L					17	0	0	0	0		0	0	0	0	0	0	0	0	0	1	1	0	17	0	2	19
	2014-06-02	Kyamura	1	1				L					14	0	0	0	0		0	1	0	0	0	0	0	0	2	1	1	0	14	1	4	19
	2014-06-02	Kyamura	1				DC	T					9	0	0	0	0		0	0	0	0	0	0	0	0	1	1	1	0	9	0	3	12
	2014-06-03	Kyamura	1	1				L					27	0	0	0	0		1	5	0	0	0	0	0	1	7	21	21	0	27	5	50	82
	2014-06-03	Kyamura	1				DC	T					14	0	0	0	0		0	3	0	0	0	0	0	3	0	4	8	0	14	3	15	32
	2014-06-03	Kyamura	14	1				L					18	0	0	0	0		0	1	0	0	0	0	0	0	0	2	0	0	18	1	2	21
	2014-06-04	Kyamura	1	1				L					14	0	0	0	0		0	1	0	0	0	0	0	0	7	11	1	0	14	1	19	34
	2014-06-05		4	1				V1		R			2	0	0	0	0	2	4	1	0	0	0	0	0	0	0	0	0	0	2	1	0	3
	2014-06-05		1	1				A1		R			1	0	0	0	0		0	0	0	0	0	0	0	0	0	0	0	0	1	0	0	1
	2014-06-05		4	1				A1		R			1	0	0	0	0		2	0	0	0	0	0	0	0	0	0	0	0	1	0	0	1
	2014-06-05		1	1				A1		W			3	0	0	0	0		6	2	0	0	0	0	0	0	0	0	0	0	3	2	0	5
	2014-06-05		7	1				V1		W			0	0	9	0	0		35	0	0	1	0	0	3	0	0	0	0	0	9	1	0	10
	2014-06-05		7	1				V1		R			0	0	1	0	0		4	0	0	0	0	0	0	0	0	0	0	0	1	0	0	1
	2014-06-05		7	1				A1		W			0	0	10	0	0		28	0	0	0	0	0	0	0	0	0	0	0	10	0	0	10
	2014-06-09	Kyamura	1				YK	T					21	2	3	0	0		0	1	0	0	0	0	0	0	6	3	0	0	26	1	9	36
	2014-06-09	Kyamura	1	1				L					9	0	0	0	0		0	2	0	0	0	0	0	0	4	17	2	0	9	2	23	34
	2014-06-09	Kyamura	5	1				L					17	0	0	0	0		0	4	0	0	0	0	0	0	0	0	1	0	17	4	1	22
	2014-06-09	Kyamura	7	1			DC	A1	1	W			0	1	1	0	0		6	0	0	0	0	0	0	0	0	0	0	0	2	0	0	2
	2014-06-09	Kyamura	7	1			KZ	V2	2	W			1	0	3	0	0		7	0	0	1	0	0	0	0	0	0	3	0	4	1	3	8
	2014-06-09	Kyamura	7	1			KZ	V2	3	R			1	0	0	0	0		1	0	0	0	0	0	0	0	0	0	0	0	1	0	0	1
	2014-06-09	Kyamura	8	1			JC	A1	6	W			0	0	1	0	1		0	0	0	0	0	0	0	0	0	0	0	0	2	0	0	2
	2014-06-09	Kyamura	8	1			JC	A1	7	R			1	0	3	2	2		0	0	0	0	0	0	0	0	0	0	0	0	8	0	0	8
	2014-06-09	Kyamura	8	1			KZ	V2	8	W			2	0	6	1	0		1	0	0	0	0	0	0	0	0	0	0	0	9	0	0	9
	2014-06-09	Kyamura	8	1			KZ	V2	9	R			3	0	12	0	0		2	0	0	0	0	1	0	0	0	0	0	0	15	1	0	16
	2014-06-09	Kyamura	15	1			JC	A1	4	W			1	0	4	1	1		0	0	0	1	0	0	0	0	0	0	0	0	7	1	0	8
	2014-06-09	Kyamura	15	1			KZ	V2	5	W			0	2	0	1	1		0	0	0	3	0	0	0	0	0	0	0	0	4	3	0	7
	2014-06-09	Kyamura	T15				DC	T					1	0	0	0	0		0	1	0	0	0	0	0	0	66	0	13	0	1	1	79	81
	2014-06-10	Kyamura	1				Yk	T					17	1	0	0	0		0	7	0	0	0	0	0	0	3	8	5	1	18	7	17	42
	2014-06-10	Kyamura	1					L					23	0	0	0	0		0	2	0	0	0	0	0	0	0	0	1	0	23	2	1	26
	2014-06-10	Kyamura	T15				DC	T					2	0	0	0	0		0	0	0	0	0	0	0	1	75	1	2	4	2	0	83	85
	2014-06-11	Kyamura	1				Yk	T					24	1	0	0	0		0	3	0	0	0	0	0	0	3	0	2	0	25	3	5	33
	2014-06-11	Kyamura	1					L					13	0	0	0	0		0	3	0	0	0	0	0	0	0	3	0	0	13	3	3	19
	2014-06-11	Kyamura	4	1			KZ	V2	0	W			0	0	0	0	0		0	0	0	0	0	0	0	0	0	0	0	0	0	0	0	0
	2014-06-11	Kyamura	4	1			JC	A2	0	R			0	0	0	0	0		0	0	0	0	0	0	0	0	0	0	0	0	0	0	0	0
	2014-06-11		7	1			KZ	V1	0	R			0	0	0	0	0		0	0	0	0	0	0	0	0	0	0	0	0	0	0	0	0
	2014-06-11		7	1			JC	A2	0	R			0	0	0	0	0		0	0	0	0	0	0	0	0	0	0	0	0	0	0	0	0
	2014-06-11	Kyamura	7	1			KZ	V2		W			2	0	0	0	0		1	0	0	0	0	0	0	0	0	0	0	0	2	0	0	2
	2014-06-11	Kyamura	7	1			JC	A1		W			0	0	0	0	0		4	0	0	0	0	0	0	0	0	0	0	0	0	0	0	0
	2014-06-11		8	1			JC	A1	0	W			0	0	0	0	0		0	0	0	0	0	0	0	0	0	0	0	0	0	0	0	0
	2014-06-11	Kyamura	8	1			DC	V2		R			2	0	5	5	0		4	0	0	0	0	0	0	0	0	0	0	0	12	0	0	12
	2014-06-11	Kyamura	8	1			KZ	V1	10	W			0	3	4	1	1		0	0	0	3	0	0	0	0	0	0	0	0	9	3	0	12
	2014-06-11	Kyamura	8	2			KZ	V2		W			0	0	2	0	0		2	0	0	2	0	0	0	0	1	0	0	0	2	2	1	5
	2014-06-11	Kyamura	8	2			KZ	V1		R			2	0	1	0	0		1	0	0	0	0	0	0	0	0	0	0	0	3	0	0	3
	2014-06-11	Kyamura	8	1			JC	A1		R			0	0	0	0	0		0	0	0	0	0	0	0	0	0	0	0	0	0	0	0	0
	2014-06-11	Kyamura	8	1			JC	A2		W			0	0	0	0	0		0	0	0	0	0	0	0	0	0	0	0	0	0	0	0	0
	2014-06-11		9	1			KZ	V1	0	W			0	0	0	0	0		0	0	0	0	0	0	0	0	0	0	0	0	0	0	0	0
	2014-06-11		9	1			JC	A1	0	R			0	0	0	0	0		0	0	0	0	0	0	0	0	0	0	0	0	0	0	0	0
	2014-06-11		9	1			KZ	V2	0	R			0	0	0	0	0		0	0	0	0	0	0	0	0	0	0	0	0	0	0	0	0
	2014-06-11	Kyamura	9	1			JC	A2	0	W			0	0	0	0	0		0	0	0	0	0	0	0	0	0	0	0	0	0	0	0	0
	2014-06-11		15	1			KZ	V1	0	R			0	0	0	0	0		0	0	0	0	0	0	0	0	0	0	0	0	0	0	0	0
	2014-06-11		15	1			KZ	A2	0	R			0	0	0	0	0		0	0	0	0	0	0	0	0	0	0	0	0	0	0	0	0
	2014-06-11	Kyamura	15	1			JC	A1		W			3	0	3	0	0		0	0	0	0	0	0	0	0	0	0	0	0	6	0	0	6
	2014-06-11	Kyamura	15	1			JC	V2		W			1	1	2	0	1		3	1	0	0	0	1	0	0	0	0	0	0	5	2	0	7
	2014-06-11	Kyamura	T16				DC	T					0	0	0	0	0		0	0	0	0	0	0	0	2	39	5	5	2	0	0	53	53
	2014-06-12	Kyamura	1					L					17	0	0	0	0		0	3	0	2	0	0	0	0	2	5	3	0	17	5	10	32
	2014-06-12	Kyamura	1				Yk	T					2	0	0	0	0		0	2	0	0	0	0	0	0	2	2	0	0	2	2	4	8
	2014-06-12	Kyamura	T17				DC	T					3	0	0	0	0		0	1	0	0	0	0	0	2	44	7	0	0	3	1	53	57
	2014-06-13	Kyamura	7	1			JC	A1	1	W			0	0	0	0	0		2	0	0	0	0	0	0	0	0	0	0	0	0	0	0	0
	2014-06-13	Kyamura	7	1			KZ	V1	2	R			0	0	0	0	1		5	0	0	0	0	0	0	0	0	0	1	0	1	0	1	2
	2014-06-13	Kyamura	7	1			KZ	V2	3	W			1	0	0	0	0		1	0	0	0	0	0	0	0	0	0	1	0	1	0	1	2
	2014-06-13		7	1			JC	A2	0	R			0	0	0	0	0		0	0	0	0	0	0	0	0	0	0	0	0	0	0	0	0
	2014-06-13	Kyamura	8	1			KZ	V2	10	R			0	0	4	0	3		2	0	0	1	0	1	0	0	0	0	0	0	7	2	0	9
	2014-06-13	Kyamura	8	2			KZ	V1	8	R			0	0	0	0	0		1	0	0	0	0	0	0	0	0	0	0	0	0	0	0	0
	2014-06-13	Kyamura	8	1			JC	A1	9	R			0	0	0	1	2		2	0	0	0	0	1	0	0	0	0	0	0	3	1	0	4
	2014-06-13	Kyamura	8	1			KZ	V1	18	W			0	0	2	0	1		0	0	0	2	0	1	0	0	1	0	2	0	3	3	3	9
	2014-06-13		8	1			JC	A2	0	W			0	0	0	0	0		0	0	0	0	0	0	0	0	0	0	0	0	0	0	0	0
	2014-06-13		8	2			JC	A2	0	R			0	0	0	0	0		0	0	0	0	0	0	0	0	0	0	0	0	0	0	0	0
	2014-06-13	Kyamura	15	1			KZ	V1	5	W			0	1	11	1	4		5	0	0	1	1	0	0	0	0	0	0	0	17	2	0	19
	2014-06-13	Kyamura	15	1			JC	A2	6	W			0	0	0	0	2		0	0	0	0	0	0	0	0	0	0	0	0	2	0	0	2
	2014-06-13	Kyamura	15	1			KZ	V2	7	R			0	1	1	3	1		0	0	0	0	0	0	0	0	0	0	0	0	6	0	0	6
	2014-06-13	Kyamura	15	1			JC	A1	4	R			0	2	3	0	0		4	0	0	0	0	0	0	0	0	0	0	0	5	0	0	5
	2014-06-17		1	1			KZ	V1	15	W			1	0	0	0	0		5	0	0	0	0	0	0	0	0	0	0	0	1	0	0	1
	2014-06-17	Kyamura	7	1			DC	A1		R			0	0	0	0	0		2	0	0	0	0	0	0	0	0	0	0	0	0	0	0	0
	2014-06-17	Kyamura	7	1			KZ	V1	7	W			1	0	2	0	1		15	0	0	0	0	0	0	0	2	0	0	0	4	0	2	6
	2014-06-17	Kyamura	7	1			DC	A2	0	W			0	0	0	0	0		2	0	0	0	0	0	0	0	0	0	0	0	0	0	0	0
	2014-06-17	Kyamura	7	1			KZ	V2		R			0	0	0	0	0		0	0	0	0	0	0	0	0	0	1	0	0	0	0	1	1
	2014-06-17		8	1			DC	A1	9	W			0	0	5	2	1		0	0	0	0	1	0	1	0	0	0	0	0	8	1	0	9
	2014-06-17		8	1			KZ	V1	12	R			0	1	15	1	15		3	0	0	3	2	2	0	0	0	0	0	0	32	7	0	39
	2014-06-17		8	1			DC	A2	11	R			0	0	2	4	3		0	0	0	0	1	0	0	0	0	0	0	0	9	1	0	10
	2014-06-17		8	1			KZ	V2	8	W			0	1	7	0	0		0	0	0	2	0	0	0	0	1	0	0	0	8	2	1	11
	2014-06-17		8	1			DC	V3	3	R			1	1	4	4	2		3	0	0	1	1	0	0	0	0	0	0	0	12	2	0	14
	2014-06-17		8	1			KZ	A3	2	W			0	0	0	0	0		0	0	0	0	0	0	0	0	1	0	0	0	0	0	1	1
	2014-06-17		8	1			DC	V4	6	R			0	0	1	4	0		0	0	0	0	0	0	0	0	0	0	0	0	5	0	0	5
	2014-06-17		8	1			DC	V5	1	R			1	0	1	1	3		3	0	0	1	0	0	0	0	0	0	0	0	6	1	0	7
	2014-06-17		8	2			KZ	A1	0	R			0	0	0	0	0		1	0	0	0	0	0	0	0	0	0	0	0	0	0	0	0
	2014-06-17		8	1			KZ	V6	5	R			0	0	2	2	9		1	0	0	0	0	0	0	0	0	0	0	0	13	0	0	13
	2014-06-17		8	2			DC	V2	4	R			0	0	2	0	0		2	0	0	0	0	0	0	0	0	0	0	0	2	0	0	2
	2014-06-17		8	1			DC	V7	0	R			0	0	0	0	0		0	0	0	0	0	0	0	0	0	0	0	0	0	0	0	0
	2014-06-17	Kyamura	16	1			DC	A1	0	W			0	0	0	0	0		0	0	0	0	0	0	0	0	0	0	0	0	0	0	0	0
	2014-06-17	Kyamura	16	1			KZ	V1	10	R			0	0	1	0	3		5	0	0	2	2	1	1	0	0	0	0	0	4	5	0	9
	2014-06-17	Kyamura	16	1			DC	A2	0	R			0	0	0	0	0		0	0	0	0	0	0	0	0	0	0	0	0	0	0	0	0
	2014-06-17	Kyamura	16	1			KZ	V2	18	W			1	0	0	0	0		1	0	0	0	0	0	0	0	0	0	0	0	1	0	0	1
	2014-06-19		1	1				LT					21	0	0	0	0		0	2	0	0	0	0	0	4	9	8	20	0	21	2	41	64
	2014-06-19		7	1				LT					1	0	0	0	0		0	0	0	0	0	0	0	0	0	2	6	0	1	0	8	9
	2014-06-19		8	1			dc	A1	5	R			0	0	2	5	1		0	0	0	0	0	1	0	0	0	0	0	0	8	1	0	9
	2014-06-19		8	1			kz	V1	10	W			0	0	0	0	0		0	0	0	0	0	0	0	0	0	0	0	0	0	0	0	0
	2014-06-19		8	1			kz	A2	1	W			0	0	1	0	0		0	0	0	0	0	0	0	0	0	0	0	0	1	0	0	1
	2014-06-19		8	1			dc	V2	9	R			0	0	1	1	7		6	0	0	0	0	1	0	0	0	0	0	0	9	1	0	10
	2014-06-19		8	1			dc	V3	12	R			0	0	0	0	0		0	0	0	0	0	0	0	0	0	0	0	0	0	0	0	0
	2014-06-19		8	1			kz	A2	0	W			0	0	0	0	0		0	0	0	0	0	0	0	0	0	0	0	0	0	0	0	0
	2014-06-19		8	1			kz	V4	3	R			0	0	0	0	1		0	0	0	0	0	0	0	0	0	0	0	0	1	0	0	1
	2014-06-19		8	1			dc	V5	2	R			0	0	0	0	1		0	0	0	0	0	0	0	0	0	0	0	0	1	0	0	1
	2014-06-19		8	2			kz	A1	7	R			0	0	3	0	2		0	0	0	0	0	0	0	0	0	0	0	0	5	0	0	5
	2014-06-19		8	2			yk	V1	16	W			0	0	4	1	2		1	0	0	1	0	0	0	0	2	0	0	0	7	1	2	10
	2014-06-19		8	2			kz	A2	15	W			0	0	0	1	0		0	0	0	0	0	0	0	0	0	0	0	0	1	0	0	1
	2014-06-19		8	2			yk	V2	8	R			0	0	3	1	2		3	0	0	0	1	0	0	0	0	0	0	0	6	1	0	7
	2014-06-19		8	1			dc	V6	0	R			0	0	0	0	0		0	0	0	0	0	0	0	0	0	0	0	0	0	0	0	0
	2014-06-19		8	1				LT					0	0	1	0	0		0	0	0	0	0	0	0	0	1	1	0	0	1	0	2	3
	2014-06-19		13	1				LT					21	0	0	0	0		0	2	0	0	0	0	0	0	0	3	10	0	21	2	13	36
	2014-06-19		14	1				LT					16	0	0	0	0		0	0	0	0	0	0	0	0	1	1	1	0	16	0	3	19
	2014-06-19		15	1			jc	A1	25	R			0	0	0	1	0		0	0	0	0	0	0	0	0	0	0	0	0	1	0	0	1
	2014-06-19		15	1			kz	V1	18	W			0	0	10	4	3		4	0	0	0	1	0	0	0	0	0	0	0	17	1	0	18
	2014-06-19		15	2			dc	A1	24	W			0	0	0	6	1		0	0	0	0	1	0	0	0	0	0	0	0	7	1	0	8
	2014-06-19		15	2			jc	A2	0	W			0	0	1	0	0		0	0	0	0	0	0	0	0	0	0	0	0	1	0	0	1
	2014-06-19		15	1			kz	V2	19	R			0	0	0	0	0		0	0	0	0	0	0	0	0	0	0	0	0	0	0	0	0
	2014-06-19		15	2			jc	A1	0	R			0	0	0	0	1		1	0	0	0	0	0	0	0	0	0	0	0	1	0	0	1
	2014-06-19		15	2			kz	V1	11	W			0	0	0	0	0		0	0	0	0	0	0	0	0	0	0	0	0	0	0	0	0
	2014-06-19		15	2			dc	V1	17	R			0	0	1	1	1		0	0	0	0	0	0	0	0	0	0	0	0	3	0	0	3
	2014-06-19		15	1				LT					0	0	0	0	0		0	0	0	0	0	0	0	0	0	9	7	0	0	0	16	16
	2014-06-23		1	1				LT					9	0	1	0	0		0	2	0	0	0	0	0	3	1	11	2	0	10	2	17	29
	2014-06-23		7	1			kz	V1	22	R			0	0	0	1	3		5	0	0	0	0	0	0	0	0	0	0	0	4	0	0	4
	2014-06-23		7	1			jc	A1	6	W			1	1	3	0	0		2	0	0	0	0	0	1	0	0	0	0	0	5	0	0	5
	2014-06-23		7	1			jc	A2	20	R			0	0	2	0	0		6	0	0	0	0	0	0	0	0	0	0	0	2	0	0	2
	2014-06-23		7	1			kz	V2	21	W			0	1	0	0	1		1	0	0	1	0	0	0	0	0	0	0	0	2	1	0	3
	2014-06-23		7	1				LT					1	0	0	0	0		0	0	0	0	0	0	0	0	0	7	1	0	1	0	8	9
	2014-06-23		8	1			kz	V1	9	W			1	0	3	0	0		2	0	0	0	1	0	0	0	0	0	0	0	4	1	0	5
	2014-06-23		8	1			jc	A1	4	R			1	0	8	2	0		4	0	0	1	0	0	0	0	0	0	0	0	11	1	0	12
	2014-06-23		8	1			dc	V2	13	R			0	0	11	1	2		2	0	0	0	0	2	0	0	0	0	0	0	14	2	0	16
	2014-06-23		8	1			yk	V3	24	R			0	0	0	0	0		1	0	0	0	1	0	0	0	0	0	0	0	0	1	0	1
	2014-06-23		8	1			jc	A2	5	W			0	0	1	0	1		0	0	0	0	0	1	0	0	0	0	0	0	2	1	0	3
	2014-06-23		8	2			jc	A1	2	W			1	0	4	0	1		2	0	0	1	0	0	0	0	0	0	0	0	6	1	0	7
	2014-06-23		8	1			dc	V4	19	R			0	1	0	1	2		3	0	0	0	1	0	0	0	0	0	0	0	4	1	0	5
	2014-06-23		8	2			jc	A1	0	R			0	0	0	0	0		0	0	0	0	0	0	0	0	0	0	0	0	0	0	0	0
	2014-06-23		8	1			kz	V5	1	R			0	0	0	0	2		2	0	0	0	0	0	0	0	0	0	0	0	2	0	0	2
	2014-06-23		8	2			jc	V1	3	W			0	0	1	2	1		2	0	0	0	0	0	0	0	0	0	0	0	4	0	0	4
	2014-06-23		8	2			kz	V2	12	R			0	0	0	0	2		1	0	0	0	0	0	0	0	0	0	0	0	2	0	0	2
	2014-06-23		8	1			dc	V6	0	R			0	0	0	0	0		0	0	0	0	0	0	0	0	0	0	0	0	0	0	0	0
	2014-06-23		8	1				LT					8	0	0	0	0		0	0	0	0	0	0	0	0	0	0	0	0	8	0	0	8
	2014-06-23		13	1				LT					8	0	0	0	0		0	2	0	0	0	0	0	0	1	11	1	0	8	2	13	23
	2014-06-23		14	1				LT					9	0	0	0	0		0	0	0	0	0	0	0	0	0	0	0	0	9	0	0	9
	2014-06-23		15	1			dc	A1	7	W			0	0	1	0	3		1	0	0	0	0	0	0	0	0	0	0	0	4	0	0	4
	2014-06-23		15	1			jc	A1	10	R			0	2	0	1	0		0	0	0	0	0	0	0	0	0	0	0	0	3	0	0	3
	2014-06-23		15	1			kz	V1	14	R			0	0	1	0	0		2	0	0	0	0	0	0	0	0	0	0	0	1	0	0	1
	2014-06-23		15	2			dc	A1	16	W			1	2	1	7	4		1	0	0	0	0	0	0	0	0	0	0	0	15	0	0	15
	2014-06-23		15	2			dc	A1		R			0	0	0	2	1		0	0	0	0	0	0	0	0	0	0	0	0	3	0	0	3
	2014-06-23		15	1			kz	V2	18	W			0	0	5	0	0		2	0	0	0	0	0	0	0	0	0	0	0	5	0	0	5
	2014-06-23		15	1				LT					2	0	0	0	0		0	0	0	0	0	0	0	0	0	3	0	0	2	0	3	5
	2014-06-25		7	1			jc	B1	7	BOX			0	0	0	0	4		0	0	0	0	0	0	0	0	0	0	0	0	4	0	0	4
	2014-06-25		7	1			kz	V1	25	R			0	0	0	2	2		2	0	0	0	0	0	0	0	0	0	0	0	4	0	0	4
	2014-06-25		7	1			jc	A1	0	W			0	0	0	0	0		3	0	0	0	0	0	0	0	0	0	0	0	0	0	0	0
	2014-06-25		7	1			dc	V2	2	W			0	0	0	0	1		0	1	0	0	0	0	0	0	0	0	1	0	1	1	1	3
	2014-06-25		7	1			jc	A2	0	R			0	0	0	0	0		0	0	0	0	0	0	0	0	0	0	0	0	0	0	0	0
	2014-06-25		8	1			jc	A1	18	W			0	0	0	3	0		0	0	0	0	0	0	0	0	0	0	0	0	3	0	0	3
	2014-06-25		8	1			KZ	V1	21	R			1	1	3	3	2		4	0	0	0	1	0	0	0	0	0	0	0	10	1	0	11
	2014-06-25		8	1			dc	A2	0	R			0	0	1	0	0		0	0	0	0	0	0	0	0	0	0	0	0	1	0	0	1
	2014-06-25		8	1			jc	V2	22	W			1	0	3	0	1		0	0	0	0	0	0	0	0	1	0	0	0	5	0	1	6
	2014-06-25		8	1			kz	A3	24	R			0	0	0	1	0		0	0	0	0	0	0	0	0	0	0	0	0	1	0	0	1
	2014-06-25		8	1			dc	V4	23	R			0	0	0	2	0		0	0	0	0	1	0	0	0	0	0	0	0	2	1	0	3
	2014-06-25		8	1			kz	A3	0	W			0	0	1	0	0		0	0	0	0	0	0	0	0	0	0	0	0	1	0	0	1
	2014-06-25		8	1			jc	A5	0	R			0	0	0	0	0		0	0	0	0	0	0	0	0	0	0	0	0	0	0	0	0
	2014-06-25		8	1			kz	V4	20	W			0	0	1	0	0		1	0	0	0	0	0	0	0	0	0	1	0	1	0	1	2
	2014-06-25		8	2			dc	A1	12	R			0	0	0	1	4		3	0	0	0	0	2	0	0	0	0	0	0	5	2	0	7
	2014-06-25		8	1			dc	V6	16	R			0	0	0	1	0		0	0	0	0	0	0	0	0	0	0	0	0	1	0	0	1
	2014-06-25		18	1			jc	A1	13	W			0	0	0	1	0		0	0	0	0	0	0	0	0	0	0	0	0	1	0	0	1
	2014-06-26		1				YK	T					52	0	4	0	0		0	2	0	0	1	0	0	0	5	4	22	0	56	3	31	90
	2014-06-26		18				DC	T					1	0	0	0	0		0	0	0	0	0	0	0	0	10	16	0	0	1	0	26	27
	2014-06-27		7	1			jc	A1	16	R			0	0	0	0	1		0	0	0	0	0	0	0	0	0	0	0	0	1	0	0	1
	2014-06-27		7	1			KZ	V1	23	W			1	0	2	0	2		1	0	0	0	0	0	0	0	0	0	0	0	5	0	0	5
	2014-06-27		7	1			KZ	V2	2	R			0	0	0	0	0		0	0	0	0	0	0	0	0	0	0	0	0	0	0	0	0
	2014-06-27		7	1			jc	A2	21	W			0	2	1	0	1		4	0	0	0	0	1	0	0	0	0	0	0	4	1	0	5
	2014-06-27		7	1			JC	BOX	0	BOX			0	0	0	0	2		0	0	0	0	0	0	0	0	0	0	0	0	2	0	0	2
	2014-06-27		8	1			KZ	V1	24	R			2	0	9	0	3		3	0	0	0	0	0	0	0	0	0	0	0	14	0	0	14
	2014-06-27		8	1			jc	A1	20	W			0	0	4	1	0		0	0	0	1	0	0	0	0	0	0	0	0	5	1	0	6
	2014-06-27		8	1			jc	A1	18	R			0	0	1	0	0		1	0	0	0	0	0	0	0	0	0	0	0	1	0	0	1
	2014-06-27		8	1			DC	V2	10	W			0	0	6	0	0		0	0	0	0	0	0	0	0	0	0	0	0	6	0	0	6
	2014-06-27		8	1			DC	SPRAY	8				0	1	5	1	0		4	0	0	0	0	1	0	0	0	0	0	0	7	1	0	8
	2014-06-27		8	1			KZ	POST-SPRAY	0	R			0	0	0	0	0		0	0	0	0	0	0	0	0	0	0	0	0	0	0	0	0
	2014-06-27		15	1			jc	A1	22	W			1	0	1	0	2		2	0	0	0	0	1	0	0	0	0	0	0	4	1	0	5
	2014-06-27		15	1			KZ	V1	11	R			0	0	1	1	4		4	0	0	1	0	0	1	0	0	0	0	0	6	1	0	7
	2014-06-27		15	1			jc	A2	3	R			0	0	1	0	0		1	0	0	1	0	0	0	0	0	0	0	0	1	1	0	2
	2014-06-27		15	1			KZ	V2	25	W			1	0	1	0	0		1	0	0	1	0	0	1	0	0	0	0	0	2	1	0	3
	2014-06-30		1				YK	TL					12	0	0	0	2		0	0	0	0	0	0	0	0	0	2	2	0	14	0	4	18
	2014-06-30		1				YK	T					8	0	0	1	1		1	0	0	0	0	0	0	0	6	4	22	0	10	0	32	42
	2014-06-30		8				MR	T					6	0	0	0	0		0	0	0	0	0	0	0	0	0	1	1	0	6	0	2	8
	2014-06-30		8				MR	TL					0	0	0	0	0		0	0	0	0	0	0	0	0	1	0	0	0	0	0	1	1
	2014-06-30		14				DC	TL					0	0	0	0	0		0	0	0	0	0	0	0	0	0	0	0	0	0	0	0	0
	2014-06-30		14				DC	T					3	0	0	0	0		0	1	0	0	0	0	0	0	1	1	0	0	3	1	2	6
	2014-06-30		17				CL	T					1	0	0	0	0		0	0	0	0	0	0	0	0	7	0	3	0	1	0	10	11
	2014-06-30		17				CL	TL					0	0	0	0	0		0	0	0	0	0	0	0	1	6	21	0	0	0	0	28	28
	2014-07-01		1				YK	T					26	0	0	0	0		0	0	0	0	0	0	0	0	1	1	1	0	26	0	3	29
	2014-07-01		1				YK	TL					1	0	0	0	0		0	0	0	0	0	0	0	0	0	0	0	0	1	0	0	1
	2014-07-01		8				MR	TL					0	0	0	0	0		0	0	0	0	0	0	0	0	0	0	0	0	0	0	0	0
	2014-07-01		8				MR	T					0	0	0	0	0		0	0	0	0	0	0	0	0	0	0	0	0	0	0	0	0
	2014-07-01		8				MR	T					0	0	0	0	0		0	0	0	0	0	0	0	0	0	0	0	0	0	0	0	0
	2014-07-01		14				DC	TL					0	0	0	0	0		0	0	0	0	0	0	0	0	0	4	0	0	0	0	4	4
	2014-07-01		14				DC	T					1	0	0	0	0		0	0	0	0	0	0	0	0	0	2	1	0	1	0	3	4
	2014-07-01		17				CL	T					2	0	0	0	0		0	0	0	0	0	0	0	1	25	38	4	0	2	0	68	70
	2014-07-01		17				CL	TL					0	0	0	0	0		0	0	0	0	0	0	0	0	12	13	0	0	0	0	25	25
	2014-07-01		19				JC	T					3	0	0	0	0		1	2	0	0	0	0	0	1	1	4	1	0	3	2	7	12
	2014-07-01		19				JC	T (Light off @ 8)					0	0	0	0	0		0	0	0	0	0	0	0	1	0	0	0	0	0	0	1	1
	2014-07-02		1				YK	T					21	0	0	0	0		0	1	0	0	0	0	0	0	14	4	11	0	21	1	29	51
	2014-07-02		1				YK	TL					4	0	0	0	0		0	0	0	0	0	0	0	0	2	2	5	0	4	0	9	13
	2014-07-02		7	1	1		CL	A1	10	R			0	0	0	1	0		1	0	0	0	0	0	0	0	0	0	0	0	1	0	0	1
	2014-07-02		7	1	1		KZ	V2	21	R			0	1	0	0	0		1	0	0	0	0	0	0	0	0	0	0	0	1	0	0	1
	2014-07-02		7	1	1		JC	A1	14	W			0	5	6	1	0		0	0	0	4	0	0	0	0	0	0	0	0	12	4	0	16
	2014-07-02		7	1	1		CL	V2	16	W			0	1	1	2	0		1	0	0	0	0	0	0	0	0	0	0	0	4	0	0	4
	2014-07-02		8	1	0		KZ	V1	23	W			0	0	0	0	1		0	0	0	1	0	0	0	0	0	0	0	0	1	1	0	2
	2014-07-02		8	1	0		JC	A1	0	R			0	0	0	0	0		0	0	0	0	0	0	0	0	0	0	0	0	0	0	0	0
	2014-07-02		8	1	0		CL	V2	0	R			0	0	0	0	0		0	0	0	0	0	0	0	0	0	0	0	0	0	0	0	0
	2014-07-02		8	1	0		KZ	A2	0	W			0	0	0	0	0		0	0	0	0	0	0	0	0	0	0	0	0	0	0	0	0
	2014-07-02		21				CL	TL					0	0	0	0	0		0	0	0	0	0	0	0	1	6	4	0	0	0	0	11	11
	2014-07-02		21				CL	T					3	0	0	0	0		0	0	0	0	0	0	0	0	1	1	2	0	3	0	4	7
	2014-07-02		22				DC	TL					0	0	0	0	0		0	0	0	0	0	0	0	0	0	11	1	0	0	0	12	12
	2014-07-02		23				MR	T					24	0	0	0	0		0	4	0	0	0	0	0	1	2	23	23	0	24	4	49	77
	2014-07-02		23				MR	TL					4	0	0	0	0		0	0	0	0	0	0	0	0	5	12	11	0	4	0	28	32
	2014-07-02		0		0	0	CL	A		PIT	0	0	0	0	0	0	0		0	0	0	0	0	0	0	0	0	0	0	0	0	0	0	0
	2014-07-03		1				YK	T					14	0	0	0	0		0	0	0	0	0	0	0	0	1	2	14	0	14	0	17	31
	2014-07-03		1				YK	TL					4	0	0	0	0		0	0	0	0	0	0	0	0	3	5	15	0	4	0	23	27
	2014-07-03		1					L					11	0	0	0	0		1	1	0	0	0	0	0	1	0	16	2	0	11	1	19	31
	2014-07-03		2					L					12	0	0	0	0		0	0	0	0	0	0	0	0	0	3	4	0	12	0	7	19
	2014-07-03		21				CL	TL					0	0	0	0	0		0	0	0	0	0	0	0	1	0	2	0	0	0	0	3	3
	2014-07-03		21				CL	T					9	0	1	0	0		0	0	0	0	0	0	0	1	3	3	6	0	10	0	13	23
	2014-07-03		22				DC	TL					0	0	0	0	0		0	0	0	0	0	0	0	0	1	3	0	0	0	0	4	4
	2014-07-03		22				DC	T					10	0	0	0	0		0	0	0	0	0	0	0	0	3	21	2	0	10	0	26	36
	2014-07-03		23				MR	T					7	0	0	0	0		0	1	0	0	0	0	0	0	3	9	5	0	7	1	17	25
	2014-07-03		23				MR	TL					2	0	1	0	0		0	0	0	0	0	0	0	0	0	2	10	0	3	0	12	15
	2014-07-03		25					L					4	0	0	0	0		0	0	0	0	0	0	0	1	0	10	17	0	4	0	28	32
	2014-07-03						CL	R	0	PIT	0	0	0	0	0	0	0		0	0	0	0	0	0	0	0	0	0	0	0	0	0	0	0
	2014-07-04		7	1	1		KZ	V1	14	R			0	0	1	0	3		0	0	0	0	0	0	0	0	0	0	0	0	4	0	0	4
	2014-07-04		7	1	1		jc	BOX A	9	BOX			0	0	0	0	1		1	0	0	0	0	0	0	0	0	0	0	0	1	0	0	1
	2014-07-04		7	1	1		jc	A1	17	W			0	0	0	6	2		0	0	0	0	0	0	0	0	0	0	0	0	8	0	0	8
	2014-07-04		7	1	1		CL	A2	0	R			0	0	0	0	0		0	0	0	0	0	0	0	0	0	0	0	0	0	0	0	0
	2014-07-04		7	1	1		KZ	V2	10	W			0	0	1	0	0		1	0	0	0	0	0	0	0	0	0	0	0	1	0	0	1
	2014-07-04		8	1	0		KZ	V1	19	W			1	0	1	0	1		1	0	0	0	0	0	0	0	0	0	0	0	3	0	0	3
	2014-07-04		8	1	0		jc	A1	0	R			0	0	0	0	0		0	0	0	0	0	0	0	0	0	0	0	0	0	0	0	0
	2014-07-04		8	1	0		jc	A2	0	W			0	0	0	0	0		0	0	0	0	0	0	0	0	0	0	0	0	0	0	0	0
	2014-07-04		8	1	0		CL	V2	15	R			0	1	1	1	0		0	0	0	0	0	1	0	0	0	0	0	0	3	1	0	4
	2014-07-04		8	2	0		jc	A1	0	W			0	0	0	0	0		0	0	0	0	0	0	0	0	0	0	0	0	0	0	0	0
	2014-07-04		8	2	0		KZ	V1	7	R			0	0	0	0	2		0	0	0	1	0	0	0	0	0	0	0	0	2	1	0	3
	2014-07-04		8	2	0		jc	A2	0	R			0	0	0	0	0		0	0	0	0	0	0	0	0	0	0	0	0	0	0	0	0
	2014-07-04		8	2	0		KZ	V2	12	W			0	0	5	0	0		0	0	0	1	0	0	0	0	0	0	0	0	5	1	0	6
	2014-07-04		26	1			KZ	V1	0	R			0	0	0	0	0		0	0	0	0	0	0	0	0	0	0	0	0	0	0	0	0
	2014-07-04		26	1			jc	A1	0	W			0	0	0	0	0		0	0	0	0	0	0	0	0	0	0	0	0	0	0	0	0
	2014-07-04		26	1			jc	A2	0	R			0	0	0	0	0		0	0	0	0	0	0	0	0	0	0	0	0	0	0	0	0
	2014-07-04		26	1			KZ	V2	24	W			0	3	3	0	0		2	0	1	0	0	0	0	0	0	0	0	0	6	1	0	7
	2014-07-04						CL	A	0	PIT	0	0	0	0	0	0	0		0	0	0	0	0	0	0	0	0	0	0	0	0	0	0	0
	2014-07-07						CL	A	1	Pit	1	0	0	0	0	0	1		0	0	0	0	0	0	0	0	0	0	0	0	1	0	0	1
	2014-07-08		7	1			kz	A	4	BOX			0	0	0	0	0		1	0	0	0	0	0	0	0	0	0	0	0	0	0	0	0
	2014-07-08		7	1			KZ	V1	16	W			0	0	4	0	2		1	0	0	0	0	0	0	0	0	0	0	0	6	0	0	6
	2014-07-08		7	1			KY	A1	0	W			0	0	0	0	0		0	0	0	0	0	0	0	0	0	0	0	0	0	0	0	0
	2014-07-08		7	1			KZ	V2	10	R			0	2	0	0	0		0	0	0	0	0	0	0	0	0	0	0	0	2	0	0	2
	2014-07-08		7	1			KZ	A2	0	R			0	0	0	0	0		0	0	0	0	0	0	0	0	0	0	0	0	0	0	0	0
	2014-07-08		8	1			KZ	V1	14	R			0	1	2	0	3		0	0	0	0	0	0	0	0	0	0	0	0	6	0	0	6
	2014-07-08		8	1			KY	A1	0	W			0	0	0	0	0		0	0	0	0	0	0	0	0	0	0	0	0	0	0	0	0
	2014-07-08		8	1			KZ	V2	18	W			0	0	1	1	0		0	0	0	1	0	0	1	0	0	0	0	0	2	1	0	3
	2014-07-08		8	1			KY	A2	0	R			0	0	0	0	0		0	0	0	0	0	0	0	0	0	0	0	0	0	0	0	0
	2014-07-08						CL	A		PIT	0	0	0	0	0	0	0		0	0	0	0	0	0	0	0	0	0	0	0	0	0	0	0
	2014-07-08		105				KZ	A1	19	W			0	0	0	0	0		1	0	0	0	0	0	0	0	0	0	0	0	0	0	0	0
	2014-07-08		105				KY	V1	17	W			0	0	1	0	0		1	0	0	0	0	0	0	1 (FED)	0	0	5M 1F	0
	2014-07-09						CL	A		PIT	0	0	0	0	0	0	0		0	0	0	0	0	0	0	0	0	0	0	0	0	0	0	0
	2014-07-09						JC	TT	16	T23	4	0	1	0	0	0	0		0	0	0	0	0	0	0	0	0	1	2	0	1	0	3	4
	2014-07-09		5		0			LT	0		0	12	9	0	0	1	0		1	0	0	0	0	0	0	0	0	0	1	0	10	0	1	11
	2014-07-09		6					LT	0		0	7	5	1	0	0	0		0	0	0	0	0	0	0	0	0	0	1	0	6	0	1	7
	2014-07-10		58	01&02	0		kz	v1	17	R			0	1	2	0	0		2	0	0	0	0	0	0	0	0	0	0	0	3	0	0	3
	2014-07-10		58	01&02	0		KY	A1	0	W			0	0	0	0	0		0	0	0	0	0	0	0	0	0	0	0	0	0	0	0	0
	2014-07-10		58	01&02	0		KZ	V2	0	W			0	0	0	0	0		0	0	0	0	0	0	0	0	0	0	0	0	0	0	0	0
	2014-07-10		58	01&02	0		KY	A2	0	R			0	0	0	0	0		0	0	0	0	0	0	0	0	0	0	0	0	0	0	0	0
	2014-07-10		59	01&02	0		KY	A1	8	W			0	1	1	0	2		1	0	0	1	0	0	0	0	0	0	0	0	4	1	0	5
	2014-07-10		59	01&02	0		KY	A2	14	R			0	0	0	0	1		1	0	0	0	0	0	0	0	0	0	0	0	1	0	0	1
	2014-07-10		59	01&02	0		KZ	V1	20	R			2	1	0	2	2		0	0	0	0	0	0	0	0	0	0	0	0	7	0	0	7
	2014-07-10		59	01&02	0		KY	V2	3	W			0	0	4	0	2		2	0	0	2	0	0	1	0	0	0	1	0	6	2	1	9
	2014-07-10		60	01&02	0		KY	A1	22	W			0	0	0	1	0		0	0	0	0	0	0	0	0	0	0	0	0	1	0	0	1
	2014-07-10		60	01&02	0		KY	A2	18	R			0	1	0	1	0		0	0	0	0	0	0	0	0	0	0	0	0	2	0	0	2
	2014-07-10		60	01&02	0		KZ	V1	15	W			0	1	2	0	0		3	0	0	0	0	0	0	0	0	0	0	0	3	0	0	3
	2014-07-10		60	01&02	0		KZ	V2	42	R			0	0	0	0	0		0	0	0	0	0	0	1	0	0	0	1	0	0	0	1	1
	2014-07-10						JC	TT		T23	6	12	3	0	0	0	0		0	0	0	0	0	0	0	1	0	8	5	1	3	0	15	18
	2014-07-11		7	1	1		KZ	A	14	BOX			0	0	0	0	0		0	0	0	0	0	1	0	0	0	0	0	0	0	1	0	1
	2014-07-11		7	1	1		KZ	V1	4	W			0	0	0	0	0		0	0	0	0	0	0	0	0	0	0	2	0	0	0	2	2
	2014-07-11		7	1	1		KY	A1	0	R			0	0	0	0	0		0	0	0	0	0	0	0	0	0	0	0	0	0	0	0	0
	2014-07-11		7	1	1		KZ	V2	8	R			0	0	0	0	0		2	0	0	0	0	0	0	0	0	0	0	0	0	0	0	0
	2014-07-11		7	1	1		KY	A2	0	W			0	0	0	0	0		0	0	0	0	0	0	0	0	0	0	0	0	0	0	0	0
	2014-07-11		8	1	0		KY	A1	20	R			0	0	1	0	0		0	0	0	0	0	0	0	0	0	0	0	0	1	0	0	1
	2014-07-11		8	1	0		KZ	V1	12	W			0	0	4	1	0		0	0	0	0	0	0	0	0	0	0	0	0	5	0	0	5
	2014-07-11		8	1	0		KY	A2	0	W			0	0	0	0	0		0	0	0	0	0	0	0	0	0	0	0	0	0	0	0	0
	2014-07-11		8	1	0		KZ	V2	9	R			0	0	0	0	2		2	0	0	0	0	0	0	0	0	0	0	0	2	0	0	2
	2014-07-11						JC	TT	12	T23	1	13	0	0	0	0	0		0	0	0	0	0	0	0	0	2	9	2	0	0	0	13	13
Quecha Tent	2014-07-11		HTC01				DC	TT	0	HTC01	0	3	0	0	0	0	0		0	0	0	0	0	0	0	0	0	3	0	0	0	0	3	3
Stan. Blue	2014-07-11		HTC02				CL	TT	0	HTCO2	0	12	0	0	0	0	0		0	0	0	0	0	0	0	0	0	10	2	0	0	0	12	12
Stan. Blue	2014-07-15		T60				CL	TT	13	T60	5	41	4	0	0	0	0		0	0	0	0	0	0	0	0	2	13	24	3	4	0	42	46
Quecha Tent	2014-07-15		T59				JC	TT	0	T59	0	0	0	0	0	0	0		0	0	0	0	0	0	0	0	0	0	0	0	0	0	0	0
Blue Tent	2014-07-16		T58				DC	TT	0	T58	0	0	0	0	0	0	0		0	0	0	0	0	0	0	0	0	0	0	0	0	0	0	0
Quecha Tent	2014-07-16		T59				CL	TT	12	T59	2	20	1	0	0	0	0		0	0	0	0	0	0	0	0	0	16	5	0	1	0	21	22
Stan. Blue	2014-07-16		T60				JC	TT	0	T60	0	27	8	0	0	0	0		0	0	0	0	0	0	0	0	4	5	10	0	8	0	19	27
	2014-07-16		58		0			LT	0		0	11	8	0	0	0	0		0	2	0	0	0	0	0	0	0	2	1	0	8	2	3	13
	2014-07-17		1	1	0	Oly-Plus		LT	9		1	37	4	0	0	0	0		0	1	0	0	0	0	0	3	1	9	20	0	4	1	33	38
	2014-07-17		T01				KY	TT	13	T1	11	44	37	0	1	0	0		0	0	0	0	0	0	0	0	1	6	10	0	38	0	17	55
Stan. Blue	2014-07-17		HTC03				CL	TT	0	HTC01	0	2	0	0	0	0	0		0		0	0	0	0	0	0	0	1	1	0	0	0	2	2
Quecha Tent	2014-07-17		HTC02				JC	TT	0	HTC02	0	44	0	0	0	0	0		0	0	0	0	0	0	0	0	0	0	44	0	0	0	44	44
	2014-07-17		HTC					LT	0	HTC	0	32	0	0	0	0	0		0	0	0	0	0	0	0	2	0	30	0	0	0	0	32	32
	Paired LT and Tent Trap Data

## Sheet: TENT_TRAP EXPERIMENT_Coll_Info
SHEET	Date	Village	House	Room	name	collection	Cup #	location	Ag unfed	Ag part fed	Ag fed	Ag semi-gravid	Ag gravid	Total Ag females	Ag males	Af unfed	Af part fed	Af fed	Af semi-gravid	Af gravid	Total Af Female	Af males	An zeimanni	Ms sp	Cq sp	Cx sp	Large Cx	Total Anopheline	Non-AnophelineTotal	All Mosq Species
	2014-06-30		1		YK	T			8	0	0	1	1	10	1	0	0	0	0	0	0	0	0	6	4	22	0	10	32	43
	2014-06-30		8		MR	T			6	0	0	0	0	6	0	0	0	0	0	0	0	0	0	0	1	1	0	6	2	8		Anopheline without light
	2014-06-30		14		DC	T			3	0	0	0	0	3	0	1	0	0	0	0	1	0	0	1	1	0	0	4	2	6		Mean	8.33333
	2014-06-30		17		CL	T			1	0	0	0	0	1	0	0	0	0	0	0	0	0	0	7	0	3	0	1	10	11		St. Dev	8.89812
	2014-06-30		1		YK	TL			12	0	0	0	2	14	0	0	0	0	0	0	0	0	0	0	2	2	0	14	4	18		CI	12.76, 3.908
	2014-06-30		8		MR	TL			0	0	0	0	0	0	0	0	0	0	0	0	0	0	0	1	0	0	0	0	1	1
	2014-06-30		14		DC	TL			0	0	0	0	0	0	0	0	0	0	0	0	0	0	0	0	0	0	0	0	0	0		Non-Anopheline without light
	2014-06-30		17		CL	TL			0	0	0	0	0	0	0	0	0	0	0	0	0	0	1	6	21	0	0	0	28	28		Mean	15.7222
	2014-07-01		1		YK	T			26	0	0	0	0	26	0	0	0	0	0	0	0	0	0	1	1	1	0	26	3	29		St Dev	18.8736
	2014-07-01		8		MR	T			0	0	0	0	0	0	0	0	0	0	0	0	0	0	0	0	0	0	0	0	0	0		CI	25.105, 6.337
	2014-07-01		8		MR	T			0	0	0	0	0	0	0	0	0	0	0	0	0	0	0	0	0	0	0	0	0	0
	2014-07-01		14		DC	T			1	0	0	0	0	1	0	0	0	0	0	0	0	0	0	0	2	1	0	1	3	4		Anopheline with light
	2014-07-01		17		CL	T			2	0	0	0	0	2	0	0	0	0	0	0	0	0	1	25	38	4	0	2	68	70		Mean	1.76471
	2014-07-01		19		JC	T			3	0	0	0	0	3	1	2	0	0	0	0	2	0	1	1	4	1	0	5	7	13		St Dev	3.54488
	2014-07-01		19		JC	T			0	0	0	0	0	0	0	0	0	0	0	0	0	0	1	0	0	0	0	0	1	1		CI	3.653, -0.123
	2014-07-01		1		YK	TL			1	0	0	0	0	1	0	0	0	0	0	0	0	0	0	0	0	0	0	1	0	1
	2014-07-01		8		MR	TL			0	0	0	0	0	0	0	0	0	0	0	0	0	0	0	0	0	0	0	0	0	0		Non-Anopheline with light
	2014-07-01		14		DC	TL			0	0	0	0	0	0	0	0	0	0	0	0	0	0	0	0	4	0	0	0	4	4		Mean	10.25
	2014-07-01		17		CL	TL			0	0	0	0	0	0	0	0	0	0	0	0	0	0	0	12	13	0	0	0	25	25		St. Dev	10.2924
	2014-07-02		1		YK	T			21	0	0	0	0	21	0	1	0	0	0	0	1	0	0	14	4	11	0	22	29	51		CI	15.73, 4.77
	2014-07-02		21		CL	T			3	0	0	0	0	3	0	0	0	0	0	0	0	0	0	1	1	2	0	3	4	7
	2014-07-02		23		MR	T			24	0	0	0	0	24	0	4	0	0	0	0	4	0	1	2	23	23	0	28	49	77
	2014-07-02		1		YK	TL			4	0	0	0	0	4	0	0	0	0	0	0	0	0	0	2	2	5	0	4	9	13		Total Anopheline Caught with tent trap				#VALUE!
	2014-07-02		21		CL	TL			0	0	0	0	0	0	0	0	0	0	0	0	0	0	1	6	4	0	0	0	11	11
	2014-07-02		22		DC	TL			0	0	0	0	0	0	0	0	0	0	0	0	0	0	0	0	11	1	0	0	12	12		Total Anopheline Caught with LT				28
	2014-07-02		23		MR	TL			4	0	0	0	0	4	0	0	0	0	0	0	0	0	0	5	12	11	0	4	28	32
	2014-07-03		1			L			11	0	0	0	0	11	1	1	0	0	0	0	1	0	1	0	16	2	0	12	19	32
	2014-07-03		2			L			12	0	0	0	0	12	0	0	0	0	0	0	0	0	0	0	3	4	0	12	7	19		** 3 light traps were run on July 3
	2014-07-03		25			L			4	0	0	0	0	4	0	0	0	0	0	0	0	0	1	0	10	17	0	4	28	32		** We had 4 nights of sampling
	2014-07-03		1		YK	T			14	0	0	0	0	14	0	0	0	0	0	0	0	0	0	1	2	14	0	14	17	31		Spanning June 30 - July 4
	2014-07-03		21		CL	T			9	0	1	0	0	10	0	0	0	0	0	0	0	0	1	3	3	6	0	10	13	23		We ran 4 tents per night
	2014-07-03		22		DC	T			10	0	0	0	0	10	0	0	0	0	0	0	0	0	0	3	21	2	0	10	26	36		Each tent had a LT with light and without light simulataneously
	2014-07-03		23		MR	T			7	0	0	0	0	7	0	1	0	0	0	0	1	0	0	3	9	5	0	8	17	25		** In total this gives 32 separate collections
	2014-07-03		1		YK	TL			4	0	0	0	0	4	0	0	0	0	0	0	0	0	0	3	5	15	0	4	23	27
	2014-07-03		21		CL	TL			0	0	0	0	0	0	0	0	0	0	0	0	0	0	1	0	2	0	0	0	3	3
	2014-07-03		22		DC	TL			0	0	0	0	0	0	0	0	0	0	0	0	0	0	0	1	3	0	0	0	4	4
	2014-07-03		23		MR	TL			2	0	1	0	0	3	0	0	0	0	0	0	0	0	0	0	2	10	0	3	12	15
	TOTALS								192	0	2	1	3	198	3	10	0	0	0	0	10	0	10	104	224	163	0	208	501	712
																													447

## Sheet: Tent_Trap_Exp.Coll_RAW_
date	house	name	collection	ag unfed	ag partfed	ag fed	ag semigrav	ag grav	total ag fem	ag male	af unfed	af partfed	af fed	af semigrac	af grav	total af female	af male	an ziem	ms sp	cq sp	cx sp	lrg cx sp	an sq	total mosq	total an female	total male	total other
1	1	1	1	8	0	0	1	1	10	1	0	0	0	0	0	0	0	0	6	4	22	0	0	43	10	1	32
1	1	1	2	12	0	0	0	2	14	0	0	0	0	0	0	0	0	0	0	2	2	0	0	18	14	0	4
2	1	1	1	26	0	0	0	0	26	0	0	0	0	0	0	0	0	0	1	1	1	0	0	29	26	0	3
2	1	1	2	1	0	0	0	0	1	0	0	0	0	0	0	0	0	0	0	0	0	0	0	1	1	0	0
3	1	1	1	21	0	0	0	0	21	0	1	0	0	0	0	1	0	0	14	4	11	0	0	51	22	0	29
3	1	1	2	4	0	0	0	0	4	0	0	0	0	0	0	0	0	0	2	2	5	0	0	13	4	0	9
4	1	1	1	14	0	0	0	0	14	0	0	0	0	0	0	0	0	0	1	2	14	0	0	31	14	0	17
4	1	1	2	4	0	0	0	0	4	0	0	0	0	0	0	0	0	0	3	5	15	0	0	27	4	0	23
1	8	4	1	6	0	0	0	0	6	0	0	0	0	0	0	0	0	0	0	1	1	0	0	8	6	0	2
1	8	4	2	0	0	0	0	0	0	0	0	0	0	0	0	0	0	0	1	0	0	0	0	1	0	0	1
2	8	4	1	0	0	0	0	0	0	0	0	0	0	0	0	0	0	0	0	0	0	0	0	0	0	0	0
2	8	4	1	0	0	0	0	0	0	0	0	0	0	0	0	0	0	0	0	0	0	0	0	0	0	0	0
2	8	4	2	0	0	0	0	0	0	0	0	0	0	0	0	0	0	0	0	0	0	0	0	0	0	0	0
1	14	2	1	3	0	0	0	0	3	0	1	0	0	0	0	1	0	0	1	1	0	0	0	6	4	0	2
1	14	2	2	0	0	0	0	0	0	0	0	0	0	0	0	0	0	0	0	0	0	0	0	0	0	0	0
2	14	2	1	1	0	0	0	0	1	0	0	0	0	0	0	0	0	0	0	2	1	0	0	4	1	0	3
2	14	2	2	0	0	0	0	0	0	0	0	0	0	0	0	0	0	0	0	4	0	0	0	4	0	0	4
1	17	2	1	1	0	0	0	0	1	0	0	0	0	0	0	0	0	0	7	0	3	0	0	11	1	0	10
1	17	2	2	0	0	0	0	0	0	0	0	0	0	0	0	0	0	1	6	21	0	0	0	28	0	0	28
2	17	2	1	2	0	0	0	0	2	0	0	0	0	0	0	0	0	1	25	38	4	0	0	70	2	0	68
2	17	2	2	0	0	0	0	0	0	0	0	0	0	0	0	0	0	0	12	13	0	0	0	25	0	0	25
2	19	5	1	3	0	0	0	0	3	1	2	0	0	0	0	2	0	2	1	4	1	0	0	14	5	1	8
3	21	2	1	3	0	0	0	0	3	0	0	0	0	0	0	0	0	0	1	1	2	0	0	7	3	0	4
3	21	2	2	0	0	0	0	0	0	0	0	0	0	0	0	0	0	1	6	4	0	0	0	11	0	0	11
4	21	2	1	9	0	1	0	0	10	0	0	0	0	0	0	0	0	1	3	3	6	0	0	23	10	0	13
4	21	2	2	0	0	0	0	0	0	0	0	0	0	0	0	0	0	1	0	2	0	0	0	3	0	0	3
3	22	2	2	0	0	0	0	0	0	0	0	0	0	0	0	0	0	0	0	11	1	0	0	12	0	0	12
4	22	3	1	10	0	0	0	0	10	0	0	0	0	0	0	0	0	0	3	21	2	0	0	36	10	0	26
4	22	3	2	0	0	0	0	0	0	0	0	0	0	0	0	0	0	0	1	3	0	0	0	4	0	0	4
3	23	4	1	24	0	0	0	0	24	0	4	0	0	0	0	4	0	1	2	23	23	0	0	77	28	0	49
3	23	4	2	4	0	0	0	0	4	0	0	0	0	0	0	0	0	0	5	12	11	0	0	32	4	0	28
4	23	4	1	7	0	0	0	0	7	0	1	0	0	0	0	1	0	0	3	9	5	0	0	25	8	0	17
4	23	4	2	2	0	1	0	0	3	0	0	0	0	0	0	0	0	0	0	2	10	0	0	15	3	0	12
